# Supplementary material for: Bis[1-(isopropyl­ideneamino)guanidinium] bis­(3-nitro­benzoate) monohydrate
Source: Acta Crystallogr Sect E Struct Rep Online. 2009 Nov 25;65(Pt 12):o3221–2. doi: 10.1107/S1600536809048612 (PMC2972075; doi:10.1107/S1600536809048612)
Supplement: Supplementary file 1 [file e-65-o3221-sup1.cif]

##############################################################################
###                                                                        ###
###        Electronic paper (Acta Crystallographica Section E)             ###
###                                                                        ###
##############################################################################
#                                                                            #
# This CIF contains the data in a paper accepted for publication in Acta     #
# Crystallographica Section E. It conforms to the requirements of Notes      #
# for Authors for Section E, and has been peer reviewed under the auspices   #
# of the IUCr Commission on Journals.                                        #
#                                                                            #
# Full details of the Crystallographic Information File format               #
# are given in the paper "The Crystallographic Information File (CIF):       #
# a New Standard Archive File for Crystallography" by S. R. Hall, F. H.      #
# Allen and I. D. Brown [Acta Cryst. (1991), A47, 655-685].                  #
#                                                                            #
# The current version of the core CIF dictionary is obtainable from          #
# ftp://ftp.iucr.org/pub/cif_core.dic. The current version number is 2.4.    #
#                                                                            #
# Software is freely available for graphical display of the structure(s) in  #
# this CIF.  For information consult the CIF home page http://www.iucr.org/  #
# cif/home.html                                                              #
#                                                                            #
# This file may be used for bona fide research purposes within the           #
# scientific community so long as proper attribution is given to the journal # 
# article from which it was obtained.                                        #
#                                                                            #
##############################################################################
                                             
data_global
_audit_creation_method     SHELXL-97
_journal_date_recd_electronic     2009-11-16
_journal_date_accepted     2009-11-16
_journal_name_full     'Acta Crystallographica, Section E'
_journal_year     2009
_journal_volume     65
_journal_issue     12
_journal_page_first     o3221
_journal_page_last     o3222
_journal_paper_category     QO
_journal_coeditor_code     HG2595
_publ_contact_author_name     ' Edward RT Tiekink '
_publ_contact_author_address
;
Department of Chemistry, University of Malaya,
50603 Kuala Lumpur, Malaysia
;
_publ_contact_author_email
;
edward.tiekink@gmail.com
;
_publ_contact_author_fax     ' +60 3 7967 4193 '
_publ_contact_author_phone     ' +60 3 7967 6775 '
_publ_section_title
;
Bis[1-(isopropylideneamino)guanidinium] bis(3-nitrobenzoate) monohydrate
;
loop_
    _publ_author_name
    _publ_author_footnote
    _publ_author_address
    ' Skakle, Janet M. S.' .
;
Department of Chemistry, University of Aberdeen, Old Aberdeen AB15 5NY
Scotland
;
    'Tiekink, Edward R. T.' .
;
Department of Chemistry, University of Malaya,
50603 Kuala Lumpur, Malaysia
;
    'Wardell, James L.'
;
Additional correspondence author, e-mail: j.wardell@abdn.ac.uk.
;
;
Centro de Desenvolvimento Tecnol\'ogico em Sa\'ude (CDTS),
Funda\,c\~ao Oswaldo Cruz (FIOCRUZ), Casa Amarela,
Campus de Manguinhos, Av. Brasil 4365,
21040-900 Rio de Janeiro, RJ, Brazil
;
    'Wardell, Solange M. S. V.' .
;
CHEMSOL, 1 Harcourt Road, Aberdeen AB15 5NY, Scotland
;
data_I
_audit_creation_method     SHELXL-97
_chemical_name_systematic
;
Bis[1-(isopropylideneamino)guanidinium] bis(3-nitrobenzoate) monohydrate
;
_chemical_name_common     ?
_chemical_formula_moiety     '2(C4 H11 N4 +), 2(C7 H4 N O4 -), H2 O'
_chemical_formula_sum     'C22 H32 N10 O9'
_chemical_formula_iupac     '2C4 H11 N4 +, 2C7 H4 N O4 -, H2 O'
_chemical_formula_weight     580.58
_chemical_melting_point     ?
_symmetry_cell_setting     monoclinic
_symmetry_space_group_name_H-M     'P 21/c'
_symmetry_space_group_name_Hall     '-P 2ybc'
loop_
    _symmetry_equiv_pos_as_xyz
    'x, y, z'
    '-x, y+1/2, -z+1/2'
    '-x, -y, -z'
    'x, -y-1/2, z-1/2'
_cell_length_a     16.5833(6)
_cell_length_b     22.2457(10)
_cell_length_c     7.5424(3)
_cell_angle_alpha     90
_cell_angle_beta     92.232(2)
_cell_angle_gamma     90
_cell_volume     2780.33(19)
_cell_formula_units_Z     4
_cell_measurement_reflns_used     6191
_cell_measurement_theta_min     1.0
_cell_measurement_theta_max     27.5
_cell_measurement_temperature     120(2)
_exptl_crystal_description     prism
_exptl_crystal_colour     colourless
_exptl_crystal_size_max     0.20
_exptl_crystal_size_mid     0.08
_exptl_crystal_size_min     0.06
_exptl_crystal_density_diffrn     1.387
_exptl_crystal_density_meas     ?
_exptl_crystal_density_method     'not measured'
_exptl_crystal_F_000     1224
_exptl_absorpt_coefficient_mu     0.110
_exptl_absorpt_correction_type     multi-scan
_exptl_absorpt_process_details     '(SADABS; Sheldrick, 2003)'
_exptl_absorpt_correction_T_min     0.041
_exptl_absorpt_correction_T_max     0.099
_exptl_special_details
;
;
_diffrn_ambient_temperature     120(2)
_diffrn_radiation_type     MoK\a
_diffrn_radiation_wavelength     0.71073
_diffrn_radiation_source     'Enraf Nonius FR591 rotating anode'
_diffrn_radiation_monochromator     '10 cm confocal mirrors'
_diffrn_measurement_device_type     'Enraf--Nonius KappaCCD area-detector'
_diffrn_measurement_method     '\f and \w scans'
_diffrn_detector_area_resol_mean     9.091
_diffrn_reflns_number     29694
_diffrn_reflns_av_R_equivalents     0.072
_diffrn_reflns_av_sigmaI/netI     0.082
_diffrn_reflns_theta_min     1.2
_diffrn_reflns_theta_max     27.5
_diffrn_reflns_theta_full     27.5
_diffrn_measured_fraction_theta_max     0.995
_diffrn_measured_fraction_theta_full     0.995
_diffrn_reflns_limit_h_min     -21
_diffrn_reflns_limit_h_max     21
_diffrn_reflns_limit_k_min     -26
_diffrn_reflns_limit_k_max     28
_diffrn_reflns_limit_l_min     -9
_diffrn_reflns_limit_l_max     9
_diffrn_standards_number     0
_diffrn_standards_interval_count     ?
_diffrn_standards_interval_time     ?
_diffrn_standards_decay_%     0
_refine_special_details
;
Refinement of <i>F</i>^2^ against ALL reflections. The weighted <i>R</i>-factor
<i>wR</i> and goodness of fit <i>S</i> are based on <i>F</i>^2^, conventional
<i>R</i>-factors <i>R</i> are based on <i>F</i>, with <i>F</i> set to zero for
negative <i>F</i>^2^. The threshold expression of <i>F</i>^2^ >
2\s(<i>F</i>^2^) is used only for calculating <i>R</i>-factors(gt) <i>etc</i>.
and is not relevant to the choice of reflections for refinement.
<i>R</i>-factors based on <i>F</i>^2^ are statistically about twice as large
as those based on <i>F</i>, and <i>R</i>- factors based on ALL data will be
even larger.
;
_reflns_number_total     6339
_reflns_number_gt     3607
_reflns_threshold_expression     I>2\s(I)
_refine_ls_structure_factor_coef     Fsqd
_refine_ls_matrix_type     full
_refine_ls_R_factor_all     0.121
_refine_ls_R_factor_gt     0.053
_refine_ls_wR_factor_gt     0.127
_refine_ls_wR_factor_ref     0.177
_refine_ls_goodness_of_fit_ref     1.06
_refine_ls_restrained_S_all     1.06
_refine_ls_number_reflns     6339
_refine_ls_number_parameters     380
_refine_ls_number_restraints     3
_refine_ls_hydrogen_treatment     constr
_refine_ls_weighting_scheme     calc
_refine_ls_weighting_details
                 'calc w=1/[\s^2^(Fo^2^)+(0.0941P)^2^] where P=(Fo^2^+2Fc^2^)/3'
_atom_sites_solution_hydrogens     geom
_atom_sites_solution_primary     direct
_atom_sites_solution_secondary     difmap
_refine_ls_shift/su_max     ?
_refine_ls_shift/su_max_lt     0.001
_refine_ls_shift/su_mean     0.000
_refine_diff_density_max     0.35
_refine_diff_density_min     -0.56
_refine_ls_extinction_method     none
_refine_ls_extinction_coef     ?
loop_
    _atom_type_symbol
    _atom_type_description
    _atom_type_scat_dispersion_real
    _atom_type_scat_dispersion_imag
    _atom_type_scat_source
    'C' 'C' 0.0033 0.0016
                         'International Tables Vol C Tables 4.2.6.8 and 6.1.1.4'
    'H' 'H' 0.0000 0.0000
                         'International Tables Vol C Tables 4.2.6.8 and 6.1.1.4'
    'N' 'N' 0.0061 0.0033
                         'International Tables Vol C Tables 4.2.6.8 and 6.1.1.4'
    'O' 'O' 0.0106 0.0060
                         'International Tables Vol C Tables 4.2.6.8 and 6.1.1.4'
_computing_data_collection     'COLLECT (Hooft, 1998)'
_computing_cell_refinement
                    'DENZO (Otwinowski & Minor, 1997) and COLLECT (Hooft, 1998)'
_computing_data_reduction
                    'DENZO (Otwinowski & Minor, 1997) and COLLECT (Hooft, 1998)'
_computing_structure_solution     'SHELXS97 (Sheldrick, 2008)'
_computing_structure_refinement     'SHELXL97 (Sheldrick, 2008)'
_computing_molecular_graphics     'DIAMOND (Brandenburg, 2006)'
_computing_publication_material     'publCIF (Westrip, 2009)'
loop_
    _atom_site_type_symbol
    _atom_site_label
    _atom_site_fract_x
    _atom_site_fract_y
    _atom_site_fract_z
    _atom_site_U_iso_or_equiv
    _atom_site_adp_type
    _atom_site_calc_flag
    _atom_site_refinement_flags
    _atom_site_occupancy
    _atom_site_disorder_assembly
    _atom_site_disorder_group
    O O1 0.53214(10) 0.81252(8) 0.2856(2) 0.0255(4) Uani d . 1 . .
    O O2 0.51509(10) 0.71297(8) 0.2780(2) 0.0320(5) Uani d . 1 . .
    O O3 0.80185(12) 0.89030(10) 0.4371(3) 0.0526(6) Uani d . 1 . .
    O O4 0.90614(12) 0.83281(11) 0.4219(4) 0.0656(7) Uani d . 1 . .
    N N1 0.83303(14) 0.84104(12) 0.4178(3) 0.0426(6) Uani d . 1 . .
    C C1 0.55819(14) 0.75937(12) 0.2933(3) 0.0219(6) Uani d . 1 . .
    C C2 0.64799(14) 0.74986(11) 0.3288(3) 0.0222(6) Uani d . 1 . .
    C C3 0.69888(15) 0.79915(12) 0.3527(3) 0.0247(6) Uani d . 1 . .
    H H3 0.6783 0.8390 0.3448 0.030 Uiso calc R 1 . .
    C C4 0.77989(15) 0.78874(13) 0.3881(3) 0.0285(6) Uani d . 1 . .
    C C5 0.81320(16) 0.73169(13) 0.3984(4) 0.0327(7) Uani d . 1 . .
    H H5 0.8695 0.7262 0.4200 0.039 Uiso calc R 1 . .
    C C6 0.76174(16) 0.68290(13) 0.3763(4) 0.0338(7) Uani d . 1 . .
    H H6 0.7825 0.6432 0.3850 0.041 Uiso calc R 1 . .
    C C7 0.68044(15) 0.69216(12) 0.3418(3) 0.0288(6) Uani d . 1 . .
    H H7 0.6457 0.6584 0.3265 0.035 Uiso calc R 1 . .
    O O8 -0.11247(11) 0.93385(11) 0.1007(3) 0.0561(6) Uani d . 1 . .
    O O7 -0.03790(12) 0.86476(10) -0.0110(3) 0.0499(6) Uani d . 1 . .
    O O6 0.24821(10) 0.86769(8) 0.0634(2) 0.0280(4) Uani d . 1 . .
    O O5 0.31194(9) 0.93239(8) 0.2451(2) 0.0240(4) Uani d . 1 . .
    N N2 -0.04684(13) 0.91043(12) 0.0778(3) 0.0384(6) Uani d . 1 . .
    C C8 0.24919(14) 0.91177(11) 0.1672(3) 0.0214(5) Uani d . 1 . .
    C C9 0.16892(14) 0.94107(11) 0.1993(3) 0.0219(5) Uani d . 1 . .
    C C10 0.09944(14) 0.91448(12) 0.1272(3) 0.0253(6) Uani d . 1 . .
    H H10 0.1030 0.8790 0.0578 0.030 Uiso calc R 1 . .
    C C11 0.02547(14) 0.93963(12) 0.1564(3) 0.0286(6) Uani d . 1 . .
    C C12 0.01764(16) 0.99132(13) 0.2560(4) 0.0338(7) Uani d . 1 . .
    H H12 -0.0341 1.0078 0.2759 0.041 Uiso calc R 1 . .
    C C13 0.08689(16) 1.01847(13) 0.3262(4) 0.0340(7) Uani d . 1 . .
    H H13 0.0829 1.0542 0.3943 0.041 Uiso calc R 1 . .
    C C14 0.16210(15) 0.99375(12) 0.2974(3) 0.0275(6) Uani d . 1 . .
    H H14 0.2093 1.0129 0.3451 0.033 Uiso calc R 1 . .
    N N3 0.36556(12) 0.70834(10) 0.4243(3) 0.0270(5) Uani d . 1 . .
    H H3A 0.4153 0.7070 0.3880 0.032 Uiso calc R 1 . .
    H H3B 0.3406 0.6749 0.4518 0.032 Uiso calc R 1 . .
    N N4 0.36412(12) 0.81090(10) 0.3975(3) 0.0255(5) Uani d . 1 . .
    H H4A 0.4139 0.8106 0.3609 0.031 Uiso calc R 1 . .
    H H4B 0.3381 0.8452 0.4073 0.031 Uiso calc R 1 . .
    N N5 0.25179(11) 0.75952(9) 0.4934(3) 0.0241(5) Uani d . 1 . .
    H H5A 0.2268 0.7253 0.5121 0.029 Uiso calc R 1 . .
    N N6 0.21349(12) 0.81397(9) 0.5205(3) 0.0238(5) Uani d . 1 . .
    C C15 0.32863(14) 0.76011(11) 0.4374(3) 0.0216(5) Uani d . 1 . .
    C C16 0.14172(14) 0.81102(12) 0.5791(3) 0.0237(6) Uani d . 1 . .
    C C17 0.09737(16) 0.75369(13) 0.6148(4) 0.0331(7) Uani d . 1 . .
    H H17A 0.0884 0.7315 0.5035 0.050 Uiso calc R 1 . .
    H H17B 0.0453 0.7631 0.6651 0.050 Uiso calc R 1 . .
    H H17C 0.1295 0.7291 0.6990 0.050 Uiso calc R 1 . .
    C C18 0.09902(16) 0.86897(13) 0.6092(4) 0.0335(7) Uani d . 1 . .
    H H18A 0.1345 0.9026 0.5810 0.050 Uiso calc R 1 . .
    H H18B 0.0845 0.8716 0.7337 0.050 Uiso calc R 1 . .
    H H18C 0.0500 0.8708 0.5326 0.050 Uiso calc R 1 . .
    N N7 0.53461(12) 0.89118(9) 0.5808(3) 0.0249(5) Uani d . 1 . .
    H H7A 0.5064 0.8672 0.6476 0.030 Uiso calc R 1 . .
    H H7B 0.5489 0.8791 0.4755 0.030 Uiso calc R 1 . .
    N N8 0.53482(12) 0.96461(9) 0.7968(3) 0.0250(5) Uani d . 1 . .
    H H8A 0.5066 0.9415 0.8660 0.030 Uiso calc R 1 . .
    H H8B 0.5495 1.0008 0.8325 0.030 Uiso calc R 1 . .
    N N9 0.59766(12) 0.98184(9) 0.5355(3) 0.0228(5) Uani d . 1 . .
    H H9 0.6083 1.0193 0.5655 0.027 Uiso calc R 1 . .
    N N10 0.62350(12) 0.95652(9) 0.3776(3) 0.0235(5) Uani d . 1 . .
    C C19 0.55533(14) 0.94484(11) 0.6384(3) 0.0210(5) Uani d . 1 . .
    C C20 0.66388(14) 0.99055(12) 0.2777(3) 0.0242(6) Uani d . 1 . .
    C C21 0.69303(16) 0.96204(14) 0.1118(3) 0.0356(7) Uani d . 1 . .
    H H21A 0.6731 0.9206 0.1033 0.053 Uiso calc R 1 . .
    H H21B 0.7522 0.9619 0.1154 0.053 Uiso calc R 1 . .
    H H21C 0.6729 0.9850 0.0083 0.053 Uiso calc R 1 . .
    C C22 0.68386(17) 1.05488(13) 0.3123(4) 0.0355(7) Uani d . 1 . .
    H H22A 0.6343 1.0771 0.3352 0.053 Uiso calc R 1 . .
    H H22B 0.7092 1.0720 0.2085 0.053 Uiso calc R 1 . .
    H H22C 0.7212 1.0578 0.4159 0.053 Uiso calc R 1 . .
    O O1W 0.45485(10) 0.90793(8) 0.0851(2) 0.0270(4) Uani d D 1 . .
    H H1W 0.4854 0.8820 0.1333 0.041 Uiso d D 1 . .
    H H2W 0.4102 0.9100 0.1336 0.041 Uiso d D 1 . .
loop_
    _atom_site_aniso_label
    _atom_site_aniso_U_11
    _atom_site_aniso_U_22
    _atom_site_aniso_U_33
    _atom_site_aniso_U_12
    _atom_site_aniso_U_13
    _atom_site_aniso_U_23
    O1 0.0233(9) 0.0224(11) 0.0309(9) 0.0022(7) 0.0003(7) -0.0020(8)
    O2 0.0231(9) 0.0249(11) 0.0485(11) -0.0021(8) 0.0076(8) -0.0120(9)
    O3 0.0361(12) 0.0316(13) 0.0890(17) -0.0050(10) -0.0122(12) -0.0060(12)
    O4 0.0224(12) 0.0513(16) 0.122(2) -0.0042(10) -0.0123(12) 0.0050(15)
    N1 0.0237(13) 0.0381(17) 0.0651(17) -0.0057(12) -0.0076(12) 0.0023(13)
    C1 0.0208(13) 0.0239(15) 0.0213(12) -0.0004(11) 0.0050(10) -0.0049(10)
    C2 0.0221(13) 0.0243(15) 0.0205(12) 0.0010(10) 0.0016(10) -0.0010(10)
    C3 0.0229(13) 0.0246(15) 0.0266(13) 0.0004(11) 0.0010(11) 0.0002(11)
    C4 0.0220(13) 0.0323(17) 0.0310(14) -0.0018(12) -0.0025(11) 0.0013(12)
    C5 0.0249(14) 0.0386(18) 0.0343(15) 0.0059(13) -0.0035(12) 0.0016(13)
    C6 0.0333(16) 0.0278(17) 0.0399(15) 0.0071(13) -0.0040(13) 0.0006(12)
    C7 0.0279(14) 0.0265(16) 0.0317(14) 0.0000(11) -0.0014(12) -0.0015(11)
    O8 0.0191(11) 0.0653(17) 0.0839(17) 0.0052(11) 0.0019(11) -0.0086(13)
    O7 0.0302(11) 0.0425(15) 0.0761(15) -0.0055(10) -0.0088(11) -0.0168(12)
    O6 0.0258(10) 0.0232(11) 0.0354(10) 0.0020(8) 0.0049(8) -0.0071(8)
    O5 0.0189(9) 0.0230(10) 0.0302(9) -0.0009(7) 0.0003(7) -0.0001(7)
    N2 0.0213(13) 0.0424(17) 0.0516(15) -0.0009(11) 0.0009(11) 0.0014(13)
    C8 0.0216(13) 0.0179(14) 0.0248(12) 0.0013(10) 0.0028(11) 0.0036(11)
    C9 0.0213(12) 0.0195(14) 0.0252(12) 0.0018(10) 0.0037(10) 0.0012(10)
    C10 0.0255(14) 0.0202(14) 0.0304(13) 0.0027(11) 0.0027(11) 0.0003(11)
    C11 0.0194(13) 0.0305(16) 0.0358(14) 0.0001(11) 0.0016(11) 0.0014(12)
    C12 0.0231(14) 0.0344(17) 0.0442(16) 0.0079(12) 0.0059(13) 0.0002(13)
    C13 0.0319(15) 0.0288(16) 0.0414(15) 0.0075(12) 0.0039(13) -0.0101(13)
    C14 0.0241(13) 0.0252(15) 0.0333(13) 0.0008(11) 0.0007(11) -0.0025(12)
    N3 0.0219(11) 0.0174(12) 0.0425(13) 0.0011(9) 0.0099(10) 0.0044(10)
    N4 0.0187(10) 0.0208(12) 0.0375(12) 0.0029(9) 0.0065(9) 0.0043(9)
    N5 0.0203(11) 0.0177(12) 0.0348(12) -0.0009(9) 0.0054(9) 0.0004(9)
    N6 0.0217(11) 0.0199(12) 0.0300(11) 0.0009(9) 0.0023(9) -0.0009(9)
    C15 0.0205(13) 0.0196(14) 0.0245(12) 0.0008(11) 0.0014(10) 0.0017(10)
    C16 0.0208(13) 0.0254(15) 0.0250(13) 0.0018(11) 0.0019(10) -0.0017(11)
    C17 0.0279(15) 0.0336(17) 0.0384(15) 0.0005(12) 0.0086(12) -0.0007(13)
    C18 0.0270(14) 0.0324(17) 0.0415(16) 0.0031(12) 0.0075(13) -0.0016(13)
    N7 0.0275(12) 0.0198(12) 0.0278(11) -0.0032(9) 0.0075(9) -0.0017(9)
    N8 0.0289(12) 0.0219(12) 0.0247(11) -0.0077(9) 0.0056(9) -0.0014(9)
    N9 0.0258(11) 0.0160(11) 0.0271(11) -0.0042(9) 0.0064(9) -0.0005(9)
    N10 0.0228(11) 0.0242(12) 0.0239(11) 0.0010(9) 0.0043(9) -0.0004(9)
    C19 0.0178(12) 0.0203(14) 0.0247(12) 0.0013(10) -0.0012(10) 0.0027(11)
    C20 0.0153(12) 0.0289(16) 0.0283(13) 0.0019(11) 0.0003(10) 0.0063(11)
    C21 0.0306(15) 0.0459(19) 0.0309(14) 0.0076(13) 0.0069(12) 0.0053(13)
    C22 0.0384(16) 0.0370(18) 0.0311(14) -0.0112(13) 0.0030(13) 0.0060(12)
    O1W 0.0215(9) 0.0268(11) 0.0330(10) 0.0019(8) 0.0047(8) 0.0037(8)
_geom_special_details
;
All s.u.'s (except the s.u. in the dihedral angle between two l.s. planes) are
estimated using the full covariance matrix. The cell s.u.'s are taken into
account individually in the estimation of s.u.'s in distances, angles and
torsion angles; correlations between s.u.'s in cell parameters are only used
when they are defined by crystal symmetry. An approximate (isotropic)
treatment of cell s.u.'s is used for estimating s.u.'s involving l.s. planes.
;
loop_
    _geom_bond_atom_site_label_1
    _geom_bond_atom_site_label_2
    _geom_bond_site_symmetry_2
    _geom_bond_distance
    _geom_bond_publ_flag
    O1 C1 . 1.259(3) ?
    O2 C1 . 1.258(3) ?
    O3 N1 . 1.223(3) ?
    O4 N1 . 1.225(3) ?
    N1 C4 . 1.471(4) ?
    C1 C2 . 1.517(3) ?
    C2 C3 . 1.391(3) ?
    C2 C7 . 1.394(4) ?
    C3 C4 . 1.379(4) ?
    C3 H3 . 0.9500 ?
    C4 C5 . 1.385(4) ?
    C5 C6 . 1.387(4) ?
    C5 H5 . 0.9500 ?
    C6 C7 . 1.379(4) ?
    C6 H6 . 0.9500 ?
    C7 H7 . 0.9500 ?
    O8 N2 . 1.225(3) ?
    O7 N2 . 1.229(3) ?
    O6 C8 . 1.255(3) ?
    O5 C8 . 1.261(3) ?
    N2 C11 . 1.468(3) ?
    C8 C9 . 1.510(3) ?
    C9 C10 . 1.387(3) ?
    C9 C14 . 1.393(4) ?
    C10 C11 . 1.374(3) ?
    C10 H10 . 0.9500 ?
    C11 C12 . 1.383(4) ?
    C12 C13 . 1.384(4) ?
    C12 H12 . 0.9500 ?
    C13 C14 . 1.388(4) ?
    C13 H13 . 0.9500 ?
    C14 H14 . 0.9500 ?
    N3 C15 . 1.310(3) ?
    N3 H3A . 0.8800 ?
    N3 H3B . 0.8800 ?
    N4 C15 . 1.314(3) ?
    N4 H4A . 0.8800 ?
    N4 H4B . 0.8800 ?
    N5 C15 . 1.358(3) ?
    N5 N6 . 1.387(3) ?
    N5 H5A . 0.8800 ?
    N6 C16 . 1.287(3) ?
    C16 C18 . 1.492(4) ?
    C16 C17 . 1.502(4) ?
    C17 H17A . 0.9800 ?
    C17 H17B . 0.9800 ?
    C17 H17C . 0.9800 ?
    C18 H18A . 0.9800 ?
    C18 H18B . 0.9800 ?
    C18 H18C . 0.9800 ?
    N7 C19 . 1.311(3) ?
    N7 H7A . 0.8800 ?
    N7 H7B . 0.8800 ?
    N8 C19 . 1.330(3) ?
    N8 H8A . 0.8800 ?
    N8 H8B . 0.8800 ?
    N9 C19 . 1.347(3) ?
    N9 N10 . 1.400(3) ?
    N9 H9 . 0.8800 ?
    N10 C20 . 1.276(3) ?
    C20 C22 . 1.490(4) ?
    C20 C21 . 1.499(4) ?
    C21 H21A . 0.9800 ?
    C21 H21B . 0.9800 ?
    C21 H21C . 0.9800 ?
    C22 H22A . 0.9800 ?
    C22 H22B . 0.9800 ?
    C22 H22C . 0.9800 ?
    O1W H1W . 0.8400 ?
    O1W H2W . 0.8399 ?
loop_
    _geom_angle_atom_site_label_1
    _geom_angle_atom_site_label_2
    _geom_angle_atom_site_label_3
    _geom_angle_site_symmetry_1
    _geom_angle_site_symmetry_3
    _geom_angle
    _geom_angle_publ_flag
    O3 N1 O4 . . 123.6(3) ?
    O3 N1 C4 . . 118.2(2) ?
    O4 N1 C4 . . 118.2(3) ?
    O2 C1 O1 . . 125.0(2) ?
    O2 C1 C2 . . 116.9(2) ?
    O1 C1 C2 . . 118.1(2) ?
    C3 C2 C7 . . 119.1(2) ?
    C3 C2 C1 . . 119.9(2) ?
    C7 C2 C1 . . 121.0(2) ?
    C4 C3 C2 . . 118.3(2) ?
    C4 C3 H3 . . 120.8 ?
    C2 C3 H3 . . 120.8 ?
    C3 C4 C5 . . 123.2(3) ?
    C3 C4 N1 . . 118.0(2) ?
    C5 C4 N1 . . 118.7(2) ?
    C4 C5 C6 . . 117.9(2) ?
    C4 C5 H5 . . 121.0 ?
    C6 C5 H5 . . 121.0 ?
    C7 C6 C5 . . 119.9(3) ?
    C7 C6 H6 . . 120.1 ?
    C5 C6 H6 . . 120.1 ?
    C6 C7 C2 . . 121.5(3) ?
    C6 C7 H7 . . 119.2 ?
    C2 C7 H7 . . 119.2 ?
    O8 N2 O7 . . 123.7(2) ?
    O8 N2 C11 . . 118.1(3) ?
    O7 N2 C11 . . 118.1(2) ?
    O6 C8 O5 . . 124.4(2) ?
    O6 C8 C9 . . 116.6(2) ?
    O5 C8 C9 . . 119.0(2) ?
    C10 C9 C14 . . 118.9(2) ?
    C10 C9 C8 . . 118.5(2) ?
    C14 C9 C8 . . 122.6(2) ?
    C11 C10 C9 . . 119.8(2) ?
    C11 C10 H10 . . 120.1 ?
    C9 C10 H10 . . 120.1 ?
    C10 C11 C12 . . 122.0(2) ?
    C10 C11 N2 . . 118.4(2) ?
    C12 C11 N2 . . 119.7(2) ?
    C11 C12 C13 . . 118.5(2) ?
    C11 C12 H12 . . 120.8 ?
    C13 C12 H12 . . 120.8 ?
    C12 C13 C14 . . 120.3(3) ?
    C12 C13 H13 . . 119.8 ?
    C14 C13 H13 . . 119.8 ?
    C13 C14 C9 . . 120.6(2) ?
    C13 C14 H14 . . 119.7 ?
    C9 C14 H14 . . 119.7 ?
    C15 N3 H3A . . 120.0 ?
    C15 N3 H3B . . 120.0 ?
    H3A N3 H3B . . 120.0 ?
    C15 N4 H4A . . 120.0 ?
    C15 N4 H4B . . 120.0 ?
    H4A N4 H4B . . 120.0 ?
    C15 N5 N6 . . 118.6(2) ?
    C15 N5 H5A . . 120.7 ?
    N6 N5 H5A . . 120.7 ?
    C16 N6 N5 . . 116.2(2) ?
    N3 C15 N4 . . 121.6(2) ?
    N3 C15 N5 . . 117.5(2) ?
    N4 C15 N5 . . 120.9(2) ?
    N6 C16 C18 . . 117.3(2) ?
    N6 C16 C17 . . 124.8(2) ?
    C18 C16 C17 . . 117.9(2) ?
    C16 C17 H17A . . 109.5 ?
    C16 C17 H17B . . 109.5 ?
    H17A C17 H17B . . 109.5 ?
    C16 C17 H17C . . 109.5 ?
    H17A C17 H17C . . 109.5 ?
    H17B C17 H17C . . 109.5 ?
    C16 C18 H18A . . 109.5 ?
    C16 C18 H18B . . 109.5 ?
    H18A C18 H18B . . 109.5 ?
    C16 C18 H18C . . 109.5 ?
    H18A C18 H18C . . 109.5 ?
    H18B C18 H18C . . 109.5 ?
    C19 N7 H7A . . 120.0 ?
    C19 N7 H7B . . 120.0 ?
    H7A N7 H7B . . 120.0 ?
    C19 N8 H8A . . 120.0 ?
    C19 N8 H8B . . 120.0 ?
    H8A N8 H8B . . 120.0 ?
    C19 N9 N10 . . 115.4(2) ?
    C19 N9 H9 . . 122.3 ?
    N10 N9 H9 . . 122.3 ?
    C20 N10 N9 . . 116.7(2) ?
    N7 C19 N8 . . 121.7(2) ?
    N7 C19 N9 . . 120.0(2) ?
    N8 C19 N9 . . 118.2(2) ?
    N10 C20 C22 . . 125.8(2) ?
    N10 C20 C21 . . 115.8(2) ?
    C22 C20 C21 . . 118.4(2) ?
    C20 C21 H21A . . 109.5 ?
    C20 C21 H21B . . 109.5 ?
    H21A C21 H21B . . 109.5 ?
    C20 C21 H21C . . 109.5 ?
    H21A C21 H21C . . 109.5 ?
    H21B C21 H21C . . 109.5 ?
    C20 C22 H22A . . 109.5 ?
    C20 C22 H22B . . 109.5 ?
    H22A C22 H22B . . 109.5 ?
    C20 C22 H22C . . 109.5 ?
    H22A C22 H22C . . 109.5 ?
    H22B C22 H22C . . 109.5 ?
    H1W O1W H2W . . 112.0 ?
loop_
    _geom_torsion_atom_site_label_1
    _geom_torsion_atom_site_label_2
    _geom_torsion_atom_site_label_3
    _geom_torsion_atom_site_label_4
    _geom_torsion_site_symmetry_1
    _geom_torsion_site_symmetry_2
    _geom_torsion_site_symmetry_3
    _geom_torsion_site_symmetry_4
    _geom_torsion
    _geom_torsion_publ_flag
    O2 C1 C2 C3 . . . . -178.0(2) ?
    O1 C1 C2 C3 . . . . 0.3(3) ?
    O2 C1 C2 C7 . . . . 0.6(3) ?
    O1 C1 C2 C7 . . . . 178.9(2) ?
    C7 C2 C3 C4 . . . . 0.1(3) ?
    C1 C2 C3 C4 . . . . 178.8(2) ?
    C2 C3 C4 C5 . . . . 1.0(4) ?
    C2 C3 C4 N1 . . . . -178.4(2) ?
    O3 N1 C4 C3 . . . . 11.1(4) ?
    O4 N1 C4 C3 . . . . -168.9(3) ?
    O3 N1 C4 C5 . . . . -168.3(3) ?
    O4 N1 C4 C5 . . . . 11.7(4) ?
    C3 C4 C5 C6 . . . . -1.7(4) ?
    N1 C4 C5 C6 . . . . 177.7(2) ?
    C4 C5 C6 C7 . . . . 1.2(4) ?
    C5 C6 C7 C2 . . . . -0.2(4) ?
    C3 C2 C7 C6 . . . . -0.5(4) ?
    C1 C2 C7 C6 . . . . -179.1(2) ?
    O6 C8 C9 C10 . . . . 6.1(3) ?
    O5 C8 C9 C10 . . . . -173.7(2) ?
    O6 C8 C9 C14 . . . . -173.6(2) ?
    O5 C8 C9 C14 . . . . 6.7(4) ?
    C14 C9 C10 C11 . . . . -1.3(4) ?
    C8 C9 C10 C11 . . . . 179.0(2) ?
    C9 C10 C11 C12 . . . . 0.2(4) ?
    C9 C10 C11 N2 . . . . 179.9(2) ?
    O8 N2 C11 C10 . . . . -178.3(2) ?
    O7 N2 C11 C10 . . . . -0.1(4) ?
    O8 N2 C11 C12 . . . . 1.4(4) ?
    O7 N2 C11 C12 . . . . 179.6(3) ?
    C10 C11 C12 C13 . . . . 0.7(4) ?
    N2 C11 C12 C13 . . . . -178.9(2) ?
    C11 C12 C13 C14 . . . . -0.5(4) ?
    C12 C13 C14 C9 . . . . -0.6(4) ?
    C10 C9 C14 C13 . . . . 1.5(4) ?
    C8 C9 C14 C13 . . . . -178.8(2) ?
    C15 N5 N6 C16 . . . . -177.8(2) ?
    N6 N5 C15 N3 . . . . 175.4(2) ?
    N6 N5 C15 N4 . . . . -4.8(3) ?
    N5 N6 C16 C18 . . . . -179.9(2) ?
    N5 N6 C16 C17 . . . . -1.5(4) ?
    C19 N9 N10 C20 . . . . -179.9(2) ?
    N10 N9 C19 N7 . . . . -6.3(3) ?
    N10 N9 C19 N8 . . . . 174.5(2) ?
    N9 N10 C20 C22 . . . . -1.7(4) ?
    N9 N10 C20 C21 . . . . 178.3(2) ?
loop_
    _geom_hbond_atom_site_label_D
    _geom_hbond_atom_site_label_H
    _geom_hbond_atom_site_label_A
    _geom_hbond_site_symmetry_A
    _geom_hbond_distance_DH
    _geom_hbond_distance_HA
    _geom_hbond_distance_DA
    _geom_hbond_angle_DHA
    O1w H1w O1 1_555 0.84 2.06 2.878(2) 164
    O1w H2w O5 1_555 0.84 1.93 2.755(2) 168
    N3 H3A O2 1_555 0.88 1.88 2.755(3) 170
    N3 H3B O6 4_576 0.88 2.01 2.812(3) 150
    N4 H4A O1 1_555 0.88 2.06 2.943(3) 177
    N4 H4B O5 1_555 0.88 2.32 3.049(3) 139
    N5 H5A O6 4_576 0.88 2.13 2.880(3) 142
    N7 H7A O2 4_576 0.88 2.04 2.779(3) 141
    N7 H7B O1 1_555 0.88 2.07 2.831(3) 144
    N8 H8A O1w 1_556 0.88 2.03 2.881(3) 161
    N8 H8B O1w 3_676 0.88 2.13 2.975(3) 162
    N9 H9 O5 3_676 0.88 2.19 2.904(3) 138
    C5 H5 O7 4_676 0.95 2.58 3.322(3) 135
    C13 H13 O3 3_676 0.95 2.57 3.233(4) 127
    C21 H21B O8 1_655 0.98 2.34 3.290(3) 164
    C22 H22B O6 3_675 0.98 2.57 3.538(3) 168
