# Supplementary material for: Bis[1-(isopropyl­ideneamino)guanidinium] bis­(3-nitro­benzoate) monohydrate
Source: Acta Crystallogr Sect E Struct Rep Online. 2009 Nov 25;65(Pt 12):o3221–2. doi: 10.1107/S1600536809048612 (PMC2972075; doi:10.1107/S1600536809048612)
Supplement: Supplementary file 2 [file e-65-o3221-Isup2.hkl]

#
# h,k,l, Fc-squared, Fo-squared, sigma(Fo-squared) and status flag
#
data_I
_shelx_title ' 0485'
_shelx_refln_list_code          4
_shelx_F_calc_maximum      256.43
_exptl_crystal_F_000      1224.00
_reflns_d_resolution_high  0.7703
 
loop_
 _symmetry_equiv_pos_as_xyz
 'x, y, z'
 '-x, y+1/2, -z+1/2'
 '-x, -y, -z'
 'x, -y-1/2, z-1/2'
 
_cell_length_a    16.5833
_cell_length_b    22.2457
_cell_length_c     7.5424
_cell_angle_alpha  90.000
_cell_angle_beta   92.232
_cell_angle_gamma  90.000
 
_shelx_F_squared_multiplier     1.000
 
loop_
 _refln_index_h
 _refln_index_k
 _refln_index_l
 _refln_F_squared_calc
 _refln_F_squared_meas
 _refln_F_squared_sigma
 _refln_observed_status
   1   0   0     2683.96       -2.15      1.52 o
   4   0   0       20.86       10.34      8.25 o
   5   0   0     7179.65     7608.30    191.92 o
   6   0   0     1506.60     1603.91     52.87 o
   7   0   0     5787.53     6451.11    164.57 o
   8   0   0      447.61      374.42     26.97 o
   9   0   0     7203.89     7988.02    220.56 o
  10   0   0      393.61      439.04     20.51 o
  11   0   0      933.14      944.71     30.90 o
  12   0   0      128.55      132.79     13.15 o
  13   0   0     1183.82     1091.87     43.31 o
  14   0   0     6738.77     7879.57    170.84 o
  15   0   0     1756.73     1812.02     91.61 o
  16   0   0      153.22      135.10     26.35 o
  17   0   0      198.67      158.29     36.52 o
  18   0   0      459.38      510.47     48.65 o
  19   0   0      446.68      513.24    101.97 o
  20   0   0      336.30      344.66     57.26 o
  21   0   0       67.05       -4.29     83.73 o
   1   1   0       39.76       -1.20      0.80 o
   2   1   0       11.75        7.31      6.72 o
   3   1   0     1212.18     1404.79     34.00 o
   4   1   0     5825.78     5444.22     86.26 o
   5   1   0     3484.28     3298.77     56.09 o
   6   1   0      531.17      451.53     12.98 o
   7   1   0    16121.63    15738.78    242.86 o
   8   1   0      304.85      374.17     12.71 o
   9   1   0      475.65      637.63     19.32 o
  10   1   0      467.44      536.62     18.12 o
  11   1   0     1826.67     1903.14     42.61 o
  12   1   0      208.72      214.09     10.48 o
  13   1   0        0.26        9.39     10.86 o
  14   1   0      197.06      208.38     15.75 o
  15   1   0        8.33       22.58     15.20 o
  16   1   0      377.79      310.47     18.28 o
  17   1   0      162.95      162.62     18.29 o
  18   1   0      118.57      105.98     26.78 o
  19   1   0       88.08       98.86     30.37 o
  20   1   0      189.67      211.28     68.43 o
  21   1   0        0.01       34.46     52.67 o
   1   2   0     1629.07        0.00      2.48 o
   2   2   0    10537.37        4.89     20.89 o
   3   2   0     3712.49     3643.69     50.86 o
   4   2   0      420.64      549.43     12.26 o
   5   2   0       27.91       21.88      6.41 o
   6   2   0       33.74       43.66      7.61 o
   7   2   0     7657.75     7864.27    130.02 o
   8   2   0     1727.05     1863.00     40.17 o
   9   2   0      302.07      355.40     15.57 o
  10   2   0      538.56      554.67     20.09 o
  11   2   0       19.92       25.52     11.41 o
  12   2   0       22.19       25.65     12.46 o
  13   2   0      336.09      366.05     20.39 o
  14   2   0     1330.76     1350.10     33.78 o
  15   2   0       56.74       46.89     12.35 o
  16   2   0       23.94       -6.25     13.51 o
  17   2   0       11.52        9.91     11.69 o
  18   2   0      201.50      183.14     23.58 o
  19   2   0       36.19       31.31     25.17 o
  20   2   0        5.14      -33.84     36.72 o
  21   2   0      179.37      100.38     89.09 o
   1   3   0      390.54       -4.29      3.04 o
   2   3   0      476.11      419.09     12.81 o
   3   3   0     7403.37     7135.42     89.67 o
   4   3   0      169.74      142.60      6.20 o
   5   3   0      163.13      161.97      6.46 o
   6   3   0     4340.97     4144.82     60.43 o
   7   3   0     1735.44     2071.32     37.93 o
   8   3   0       11.52        9.21      7.01 o
   9   3   0      264.24      269.98     13.47 o
  10   3   0       40.86       62.41     10.95 o
  11   3   0      222.98      210.62     14.01 o
  12   3   0       84.26       86.62     15.39 o
  13   3   0      966.25      940.76     33.83 o
  14   3   0      784.04      761.40     28.76 o
  15   3   0       59.96       43.70     13.70 o
  16   3   0       40.32        6.92     12.41 o
  17   3   0      190.78      165.00     17.21 o
  18   3   0      163.75      158.45     19.85 o
  19   3   0        8.86       10.66     21.98 o
  20   3   0        0.12      -21.84     34.66 o
  21   3   0       53.04       17.17     83.73 o
   0   4   0     9816.28     1137.81     81.58 o
   1   4   0     9862.12     8814.46    283.62 o
   2   4   0      863.47      766.01     14.85 o
   3   4   0     5662.85     5394.49     75.88 o
   4   4   0     4612.60     4271.81     61.36 o
   5   4   0      170.57      121.61      6.98 o
   6   4   0     3114.69     3525.24     52.67 o
   7   4   0       11.52       -3.64      5.84 o
   8   4   0       69.40       92.27      9.01 o
   9   4   0       54.93       39.53      9.25 o
  10   4   0      239.99      222.13     17.15 o
  11   4   0        1.19       -0.37     11.24 o
  12   4   0      868.05      865.21     39.52 o
  13   4   0       96.79      118.59     14.19 o
  14   4   0      569.24      554.55     24.73 o
  15   4   0       22.67       24.18     15.58 o
  16   4   0        0.84       -9.57     21.09 o
  17   4   0       16.19       -5.97     15.12 o
  18   4   0       32.26       22.02     16.25 o
  19   4   0       89.37       97.61     26.88 o
  20   4   0      134.39      140.81     38.48 o
  21   4   0       46.78       30.06     85.87 o
   1   5   0      466.40      371.92     10.26 o
   2   5   0     4773.37     4505.14     71.14 o
   3   5   0     3303.14     3024.09     52.74 o
   4   5   0     5368.48     5330.06     89.26 o
   5   5   0        2.97        1.99      5.68 o
   6   5   0        3.58       -7.19      9.81 o
   7   5   0     3598.96     3980.68     61.48 o
   8   5   0     1974.45     2080.44     37.01 o
   9   5   0      130.74       76.21     10.97 o
  10   5   0      154.43      164.85     13.79 o
  11   5   0       83.93       95.39     12.76 o
  12   5   0       65.50       58.30     12.64 o
  13   5   0     2814.40     2944.70     67.96 o
  14   5   0      370.82      394.18     22.92 o
  15   5   0        2.06       -2.61     15.45 o
  16   5   0        5.69       11.03     19.73 o
  17   5   0       14.22       30.75     21.11 o
  18   5   0      122.51      107.13     18.45 o
  19   5   0       15.32      -21.61     28.37 o
  20   5   0       85.56       82.45     32.02 o
  21   5   0      193.54      281.23    100.90 o
   0   6   0     2748.37     2365.78     94.46 o
   1   6   0      669.16      680.48     17.27 o
   2   6   0       69.76       54.15      6.90 o
   3   6   0       35.99       19.86      7.79 o
   4   6   0     1008.82      805.22     28.14 o
   5   6   0     2436.18     2406.32     41.34 o
   6   6   0      623.72      633.18     16.62 o
   7   6   0      135.39      149.15      9.48 o
   8   6   0      665.78      690.03     17.65 o
   9   6   0     1167.25     1181.11     26.36 o
  10   6   0      222.43      203.99     13.46 o
  11   6   0      170.28      176.84     14.14 o
  12   6   0      535.20      507.33     23.04 o
  13   6   0      888.75      993.85     35.23 o
  14   6   0      796.84      823.39     41.64 o
  15   6   0        5.50       -0.42     13.07 o
  16   6   0     1311.89     1386.85     45.22 o
  17   6   0        7.71       20.40     22.82 o
  18   6   0       25.39       19.98     22.73 o
  19   6   0        0.07       11.92     32.58 o
  20   6   0      252.95      187.65     54.16 o
  21   6   0       10.54       -6.44     66.55 o
   1   7   0     5595.55     5344.33     90.60 o
   2   7   0      382.56      460.73     14.37 o
   3   7   0     1304.70     1471.25     29.71 o
   4   7   0     2644.90     2710.95     45.38 o
   5   7   0     4778.42     5311.25     80.95 o
   6   7   0    11924.43    12866.34    181.63 o
   7   7   0     5767.95     6326.91     91.37 o
   8   7   0     3324.68     3538.01     60.40 o
   9   7   0       40.18       72.17      9.34 o
  10   7   0      281.80      237.64     12.52 o
  11   7   0       80.74       99.18     13.75 o
  12   7   0      479.47      465.18     21.48 o
  13   7   0     4443.53     4773.97    101.07 o
  14   7   0      895.95      909.64     33.60 o
  15   7   0      645.83      715.24     32.53 o
  16   7   0       16.77       19.15     21.54 o
  17   7   0      155.70      110.50     24.80 o
  18   7   0        1.45      -19.64     21.66 o
  19   7   0       71.34       70.20     42.82 o
  20   7   0       19.33        0.00     88.02 o
   0   8   0     2274.08     2349.55     82.22 o
   1   8   0     3393.17     3413.01     62.79 o
   2   8   0      899.32      760.64     20.54 o
   3   8   0       65.97       37.18      9.06 o
   4   8   0      610.46      568.07     16.33 o
   5   8   0     2063.17     2191.10     39.87 o
   6   8   0     1728.45     1901.05     40.03 o
   7   8   0      129.40      139.50     10.74 o
   8   8   0        0.93       -1.38      9.95 o
   9   8   0      109.20       96.87     11.00 o
  10   8   0      554.96      552.99     19.61 o
  11   8   0      415.72      380.50     16.82 o
  12   8   0     2313.28     2247.63     57.06 o
  13   8   0     1851.92     2029.52     57.57 o
  14   8   0      113.67      124.04     25.37 o
  15   8   0      509.79      511.87     28.71 o
  16   8   0      211.62      150.81     25.37 o
  17   8   0       17.45       29.31     22.88 o
  18   8   0       28.23        8.50     32.24 o
  19   8   0      497.51      524.16     52.40 o
  20   8   0      296.64      394.13     88.02 o
   1   9   0     1850.52     1913.18     41.06 o
   2   9   0     4693.00     4934.00     82.15 o
   3   9   0     5302.21     5833.56    101.93 o
   4   9   0     1876.03     1949.29     38.97 o
   5   9   0     2423.69     2824.62     57.86 o
   6   9   0     1505.02     1642.02     32.69 o
   7   9   0      551.80      560.43     17.79 o
   8   9   0       91.99       57.76      9.49 o
   9   9   0       16.83       14.93     11.64 o
  10   9   0      220.27      212.71     15.83 o
  11   9   0        2.25        3.24     11.07 o
  12   9   0      531.92      472.17     19.24 o
  13   9   0     1473.23     1750.11     48.23 o
  14   9   0      282.87      256.24     21.09 o
  15   9   0       76.60       77.34     17.32 o
  16   9   0      105.09      112.66     25.07 o
  17   9   0        0.60       14.12     24.31 o
  18   9   0       16.16       62.44     35.32 o
  19   9   0      190.37      241.14     42.36 o
  20   9   0        8.58      -25.76     66.55 o
   0  10   0      678.93      885.58     43.94 o
   1  10   0     1580.44     1633.26     37.11 o
   2  10   0      364.83      318.38     14.24 o
   3  10   0     1639.53     1661.03     38.47 o
   4  10   0     1232.02     1220.78     28.33 o
   5  10   0      672.57      582.79     17.89 o
   6  10   0      315.70      352.41     21.76 o
   7  10   0      939.03     1033.99     26.02 o
   8  10   0      109.56      147.71     12.98 o
   9  10   0        1.92       -4.51      9.55 o
  10  10   0        0.96       -1.90     12.01 o
  11  10   0      231.03      262.56     17.80 o
  12  10   0      836.81      844.60     29.63 o
  13  10   0      217.91      190.77     24.00 o
  14  10   0      689.00      682.77     32.08 o
  15  10   0      740.66      780.25     33.46 o
  16  10   0      339.49      337.73     33.10 o
  17  10   0      155.21      103.47     23.55 o
  18  10   0      146.96      163.82     39.31 o
  19  10   0       67.72       84.15     43.27 o
  20  10   0        0.11       -2.15     90.17 o
   1  11   0     2733.20     3169.70     59.03 o
   2  11   0     1670.19     1656.94     35.21 o
   3  11   0     1993.83     2268.98     41.69 o
   4  11   0      542.93      656.34     30.76 o
   5  11   0     2037.99     2397.31     45.08 o
   6  11   0      723.92      809.55     22.61 o
   7  11   0     2955.47     3085.22     58.70 o
   8  11   0      301.59      307.07     14.70 o
   9  11   0      925.09     1022.71     28.50 o
  10  11   0       56.82       57.41     14.64 o
  11  11   0     1154.79     1212.42     35.23 o
  12  11   0     2824.36     3217.07     72.93 o
  13  11   0     1741.85     1810.09     49.30 o
  14  11   0      151.43      153.36     24.29 o
  15  11   0       12.67        5.73     27.82 o
  16  11   0      195.10      193.46     26.37 o
  17  11   0       16.26      -15.87     24.57 o
  18  11   0       23.78       64.97     43.38 o
  19  11   0       71.47       44.14     38.00 o
   0  12   0      145.19      144.66     25.76 o
   1  12   0     3174.89     3290.70     69.50 o
   2  12   0       31.03       38.25     10.72 o
   3  12   0       18.35       11.01      9.95 o
   4  12   0     1317.68     1493.27     35.62 o
   5  12   0       73.97       82.45     11.20 o
   6  12   0      268.95      234.29     17.30 o
   7  12   0      335.72      337.91     18.88 o
   8  12   0      239.37      213.44     17.32 o
   9  12   0      660.03      645.27     25.62 o
  10  12   0      482.26      445.21     21.16 o
  11  12   0      233.54      215.50     17.80 o
  12  12   0     1948.04     1951.32     50.63 o
  13  12   0      210.67      217.91     25.44 o
  14  12   0      221.17      183.04     19.10 o
  15  12   0       15.39       12.67     23.37 o
  16  12   0      240.67      209.35     37.67 o
  17  12   0       18.28        5.65     34.16 o
  18  12   0      233.58      233.98     44.76 o
  19  12   0       58.33       15.18     60.45 o
   1  13   0      950.99      953.76     30.18 o
   2  13   0      321.70      355.81     16.82 o
   3  13   0       88.96      121.69     12.24 o
   4  13   0      562.74      580.18     23.07 o
   5  13   0      662.57      751.62     24.87 o
   6  13   0      358.05      403.64     18.13 o
   7  13   0       16.91       14.37     16.22 o
   8  13   0        8.29       13.54     13.04 o
   9  13   0      322.53      342.84     19.27 o
  10  13   0      185.27      170.31     16.42 o
  11  13   0      302.20      281.64     21.23 o
  12  13   0        0.38        7.54     15.37 o
  13  13   0      324.09      292.47     28.72 o
  14  13   0        3.55        8.96     18.14 o
  15  13   0        8.86       15.15     23.78 o
  16  13   0       33.46       29.78     25.55 o
  17  13   0        6.84       52.87     57.98 o
  18  13   0       74.19       50.77     36.64 o
  19  13   0      184.09      161.62     56.68 o
   0  14   0      297.82      294.91     24.22 o
   1  14   0     2028.79     2236.37     48.76 o
   2  14   0        7.75       -0.62     12.18 o
   3  14   0      689.75      733.14     23.90 o
   4  14   0        7.73        6.07     11.43 o
   5  14   0       29.24       11.25     12.44 o
   6  14   0      437.77      465.54     19.97 o
   7  14   0      273.09      251.50     16.68 o
   8  14   0       80.03       77.69     13.51 o
   9  14   0      445.67      427.82     20.55 o
  10  14   0      213.92      229.16     19.02 o
  11  14   0      813.24      952.76     35.39 o
  12  14   0      365.96      390.13     26.82 o
  13  14   0      299.22      282.68     28.05 o
  14  14   0        0.22      -24.04     17.55 o
  15  14   0      587.14      539.63     38.30 o
  16  14   0        7.32       18.85     27.96 o
  17  14   0        0.00       19.61     36.24 o
  18  14   0      159.94      122.48     49.22 o
   1  15   0      126.72      116.20     15.68 o
   2  15   0     1378.92     1407.68     37.45 o
   3  15   0      117.48      109.73     15.12 o
   4  15   0      813.25      964.56     28.40 o
   5  15   0      539.69      545.60     23.65 o
   6  15   0      744.42      777.41     26.59 o
   7  15   0      107.31       86.93     16.97 o
   8  15   0      485.48      448.78     20.88 o
   9  15   0      455.22      457.55     23.39 o
  10  15   0      222.64      204.27     19.03 o
  11  15   0        0.58        4.85     17.38 o
  12  15   0      359.09      343.04     33.22 o
  13  15   0      206.02      210.84     24.03 o
  14  15   0      427.97      346.44     28.48 o
  15  15   0      506.04      451.12     41.00 o
  16  15   0       32.90      -16.86     36.42 o
  17  15   0       49.19       48.03     43.50 o
  18  15   0      191.30      226.29    129.88 o
   0  16   0     4392.52     4756.44    125.63 o
   1  16   0      227.93      259.02     18.91 o
   2  16   0      912.35      979.31     31.86 o
   3  16   0      685.67      704.27     27.27 o
   4  16   0       72.84       81.91     14.39 o
   5  16   0       33.84       20.28     14.28 o
   6  16   0      310.74      305.05     17.67 o
   7  16   0      101.21       67.60     14.31 o
   8  16   0        5.95       -2.84     14.79 o
   9  16   0      893.58      806.56     30.49 o
  10  16   0      167.20      126.76     19.64 o
  11  16   0       76.31       43.19     20.16 o
  12  16   0      105.83       67.77     28.39 o
  13  16   0        4.91      -32.00     28.35 o
  14  16   0       36.90       10.57     25.38 o
  15  16   0       74.66       19.94     31.07 o
  16  16   0        1.84      -54.42     52.45 o
  17  16   0       92.21       59.47     38.92 o
   1  17   0     1980.52     2060.10     51.41 o
   2  17   0      925.85      929.58     31.52 o
   3  17   0      161.71      153.87     17.84 o
   4  17   0      286.92      283.72     18.48 o
   5  17   0       10.07       26.14     14.22 o
   6  17   0        8.79       -1.57     14.73 o
   7  17   0       70.22       35.20     16.77 o
   8  17   0       90.90       89.76     23.76 o
   9  17   0       50.24       23.39     15.60 o
  10  17   0      213.59      185.74     23.88 o
  11  17   0      117.28      105.12     21.52 o
  12  17   0        6.59       25.90     26.14 o
  13  17   0       39.55       34.26     23.68 o
  14  17   0      348.03      281.83     58.24 o
  15  17   0        0.66        1.63     37.07 o
  16  17   0        1.82       18.17     65.22 o
  17  17   0      127.63       97.68     41.60 o
   0  18   0      841.55      947.45     50.58 o
   1  18   0       78.67       64.50     17.26 o
   2  18   0       26.46       24.01     18.58 o
   3  18   0      774.69      858.52     36.96 o
   4  18   0        0.80        8.89     15.33 o
   5  18   0      400.14      388.35     34.42 o
   6  18   0     1151.66     1349.53     36.90 o
   7  18   0      132.71      170.60     19.11 o
   8  18   0      464.77      354.14     25.66 o
   9  18   0      125.18       77.66     29.55 o
  10  18   0      244.83      226.71     26.44 o
  11  18   0       50.79       57.90     19.99 o
  12  18   0       34.32       88.29     24.12 o
  13  18   0        3.26      -44.33     57.26 o
  14  18   0       24.08      -10.88     29.92 o
  15  18   0        0.00       33.74     35.81 o
  16  18   0        2.08       -2.90     46.28 o
   1  19   0       53.21       30.74     18.25 o
   2  19   0      485.27      544.43     30.02 o
   3  19   0      173.82      165.74     20.55 o
   4  19   0      517.79      538.63     26.26 o
   5  19   0       90.77       68.41     19.06 o
   6  19   0       30.69       -7.61     20.69 o
   7  19   0     2138.17     2359.09     64.53 o
   8  19   0      993.22      955.07     39.02 o
   9  19   0       26.01       42.76     31.36 o
  10  19   0       48.22        0.45     23.97 o
  11  19   0      139.36      142.91     28.03 o
  12  19   0      234.39      256.04     30.45 o
  13  19   0       60.39       44.26     52.31 o
  14  19   0      193.30      163.53     74.86 o
  15  19   0        5.90       24.82     60.44 o
  16  19   0       96.98      100.10     49.91 o
   0  20   0      687.81      684.77     43.36 o
   1  20   0      375.89      450.92     29.58 o
   2  20   0        0.73       -4.58     18.63 o
   3  20   0      111.78       74.96     28.14 o
   4  20   0       35.94       17.17     22.29 o
   5  20   0       32.30       37.35     24.64 o
   6  20   0      731.04      744.77     37.45 o
   7  20   0       31.83       28.36     22.17 o
   8  20   0      142.89      102.18     22.94 o
   9  20   0       15.97       28.74     23.19 o
  10  20   0      382.67      324.93     32.88 o
  11  20   0      106.90       84.72     25.93 o
  12  20   0       69.56       43.90     29.09 o
  13  20   0       26.70       35.56     28.46 o
  14  20   0       28.64      -34.46     83.01 o
  15  20   0       62.84      105.22     41.77 o
   1  21   0      241.50      250.27     27.04 o
   2  21   0        3.52       25.24     25.71 o
   3  21   0        0.17      -18.60     32.99 o
   4  21   0      184.85      247.41     31.10 o
   5  21   0       53.40       67.34     25.47 o
   6  21   0      154.14       98.56     35.19 o
   7  21   0      542.29      601.79     35.62 o
   8  21   0      777.42      856.71     50.22 o
   9  21   0      133.46       94.49     25.60 o
  10  21   0        5.70       14.55     24.20 o
  11  21   0       62.47       26.26     37.62 o
  12  21   0       37.91       21.06     42.14 o
  13  21   0       16.72       37.54     43.43 o
  14  21   0       72.26       97.07     45.18 o
   0  22   0       48.00      -51.52     79.43 o
   1  22   0       59.49       91.67     34.34 o
   2  22   0        3.23       40.96     30.57 o
   3  22   0       64.08       65.41     36.70 o
   4  22   0      440.60      430.60     79.15 o
   5  22   0      104.29      162.22     56.96 o
   6  22   0      218.08      229.55     27.14 o
   7  22   0        1.33        9.88     24.87 o
   8  22   0       85.35        5.31     54.24 o
   9  22   0        5.06       53.00     28.35 o
  10  22   0      599.94      665.21     48.14 o
  11  22   0        7.27        9.15     34.65 o
  12  22   0       50.01       31.20     42.65 o
  13  22   0       15.40      -14.48     47.79 o
   1  23   0      191.14      237.37     55.91 o
   2  23   0      113.76      107.34     46.92 o
   3  23   0       60.41       76.61     38.69 o
   4  23   0      105.62      123.13     55.82 o
   5  23   0       65.04       55.00     43.88 o
   6  23   0        5.28      -63.72     42.48 o
   7  23   0      161.87      137.48     38.84 o
   8  23   0       29.88        8.17     32.25 o
   9  23   0       60.99       54.28     33.22 o
  10  23   0        5.73        4.17     37.50 o
  11  23   0       26.74      -41.52     48.91 o
  12  23   0       15.63       33.25     46.45 o
   0  24   0       14.72     -132.03     88.02 o
   1  24   0        2.05       13.29     45.08 o
   2  24   0        4.44      -35.62     64.40 o
   3  24   0      112.25      166.66     89.09 o
   4  24   0       23.62       60.05     47.14 o
   5  24   0      191.82      167.59     54.40 o
   6  24   0      131.01      153.84     53.27 o
   7  24   0       85.39       53.36     38.66 o
   8  24   0      260.87      280.22     41.05 o
   9  24   0        9.34       77.98     39.48 o
  10  24   0       42.60       20.62     39.38 o
  11  24   0      126.92      133.61     46.05 o
   1  25   0       72.09       23.26     45.39 o
   2  25   0      118.26       35.59     51.52 o
   3  25   0       12.64       18.46     49.18 o
   4  25   0      183.59      164.91     70.28 o
   5  25   0      240.25      286.60     59.97 o
   6  25   0      320.04      403.28     54.49 o
   7  25   0        0.05       21.07     60.63 o
   8  25   0       67.82       36.61     71.92 o
   9  25   0       25.07       22.76     43.64 o
  10  25   0      181.14      235.11     58.31 o
   0  26   0      254.58      126.66    103.05 o
   1  26   0       19.86       33.28     65.27 o
   2  26   0      121.03      112.05     57.13 o
   3  26   0       47.75       90.11     62.89 o
   4  26   0        5.11       -9.72    100.90 o
   5  26   0        0.09       47.77     48.29 o
   6  26   0      350.23      373.41     53.61 o
   7  26   0       27.04       -0.21     54.94 o
   8  26   0       60.68       60.72     43.95 o
   9  26   0        2.85       49.59     60.66 o
   1  27   0       12.72       46.30     69.63 o
   2  27   0      107.16      197.92     62.09 o
   3  27   0        1.50      -17.17     50.09 o
   4  27   0       55.86       33.47     74.34 o
   5  27   0       97.41      200.00    162.08 o
   6  27   0        1.33       49.66     56.48 o
   7  27   0       69.47      103.22     59.91 o
   0  28   0       63.40       32.20     70.84 o
   1  28   0       84.12       56.68     65.48 o
   2  28   0        1.27       52.75     64.72 o
   3  28   0       18.11       13.12     64.72 o
   4  28   0       72.62      -31.71    117.00 o
   5  28   0        0.85      -10.98     62.72 o
 -20   1   1      185.74      180.73     43.67 o
 -19   1   1       39.54       23.73     29.11 o
 -18   1   1       57.55       61.18     15.17 o
 -17   1   1      320.07      338.79     20.15 o
 -16   1   1      413.13      335.51     18.42 o
 -15   1   1      118.18       99.33     11.28 o
 -14   1   1       32.01       33.84      9.52 o
 -13   1   1      118.40      112.85     10.41 o
 -12   1   1       27.29       20.30      8.21 o
 -11   1   1      891.54      874.76     23.09 o
 -10   1   1     2548.42     2651.11     52.91 o
  -9   1   1     1776.37     1906.55     36.39 o
  -8   1   1      485.02      483.85     14.19 o
  -7   1   1     3259.21     3525.14     56.73 o
  -6   1   1     1031.59     1021.05     21.22 o
  -5   1   1      808.81      777.60     15.87 o
  -4   1   1       93.66      132.29      5.19 o
  -3   1   1     4869.02     4199.21     58.37 o
  -2   1   1     1810.54     1600.50     22.25 o
  -1   1   1     6908.18     6244.64    241.56 o
   0   1   1      202.75        3.09      8.06 o
   1   1   1      904.44      793.85     22.63 o
   2   1   1        8.46        2.04      3.39 o
   3   1   1      451.85      438.35     11.12 o
   4   1   1    21662.04    20037.31    338.87 o
   5   1   1    16226.43    14813.07    255.89 o
   6   1   1      387.17      333.03     15.11 o
   7   1   1      327.16      394.02     20.22 o
   8   1   1       17.13       28.79     13.30 o
   9   1   1      230.30      272.41     17.81 o
  10   1   1      768.59      723.70     27.78 o
  11   1   1       96.07      124.35     21.95 o
  12   1   1       88.39       78.45     17.91 o
  13   1   1     2195.46     2189.57     54.76 o
  14   1   1     3070.89     3275.59     92.48 o
  15   1   1      353.31      419.03     28.42 o
  16   1   1       16.07      -12.27     17.60 o
  17   1   1       22.14        6.05     28.62 o
  18   1   1      121.44      122.32     27.70 o
  19   1   1       23.74        3.74     24.57 o
  20   1   1       42.64       33.79     35.98 o
  21   1   1        5.74        1.61     34.35 o
 -21   2   1      161.74      329.00     81.58 o
 -20   2   1        0.00       45.52     39.65 o
 -19   2   1      178.27      187.35     30.11 o
 -18   2   1      296.33      289.43     21.35 o
 -17   2   1       10.56      -15.24     13.93 o
 -16   2   1      127.89      111.28     13.55 o
 -15   2   1      129.28      131.64     15.08 o
 -14   2   1     2139.79     2313.50     50.03 o
 -13   2   1      262.22      313.42     20.66 o
 -12   2   1      335.60      318.61     15.33 o
 -11   2   1      462.77      434.74     15.80 o
 -10   2   1     2409.15     2565.18     45.35 o
  -9   2   1       29.76       26.13      7.55 o
  -8   2   1      894.31      926.02     19.47 o
  -7   2   1      340.16      352.14     11.69 o
  -6   2   1     1663.13     1708.33     27.52 o
  -5   2   1      620.51      730.39     12.62 o
  -4   2   1    10531.41     9764.81    106.74 o
  -3   2   1      287.94      276.07      5.85 o
  -2   2   1       21.99       20.06      2.25 o
  -1   2   1        5.45        5.79      3.37 o
   0   2   1    10395.48    10186.43    200.23 o
   1   2   1     5387.53     5174.52     92.14 o
   2   2   1     4811.13     4174.98    173.52 o
   3   2   1      192.97      251.32     10.75 o
   4   2   1    11575.43    10736.71    172.55 o
   5   2   1     1943.79     1999.37     97.30 o
   6   2   1     1719.93     1608.21     40.98 o
   7   2   1       35.65       43.26     11.32 o
   8   2   1     2053.20     2108.94     49.07 o
   9   2   1       59.89       69.54     12.07 o
  10   2   1     2476.59     2583.52     65.85 o
  11   2   1        2.01       -2.56     13.27 o
  12   2   1      134.51      122.90     19.57 o
  13   2   1      627.67      662.80     27.62 o
  14   2   1        9.58       13.83     10.10 o
  15   2   1      274.83      298.71     12.97 o
  16   2   1      278.12      323.44     23.45 o
  17   2   1       61.99       94.84     21.85 o
  18   2   1       78.68       87.10     27.32 o
  19   2   1        0.80      -19.31     25.78 o
  20   2   1       55.67      133.06     39.22 o
  21   2   1       10.32       22.49     43.92 o
 -21   3   1       28.98      -27.91     41.67 o
 -20   3   1      148.31      178.19     55.82 o
 -19   3   1       34.09       74.00     31.38 o
 -18   3   1       26.57       34.01     16.29 o
 -17   3   1      216.61      186.68     19.44 o
 -16   3   1       88.17       76.12     14.44 o
 -15   3   1      291.96      273.48     16.50 o
 -14   3   1     2194.57     2356.03     57.88 o
 -13   3   1      219.48      208.41     15.64 o
 -12   3   1       13.71      -11.57     12.95 o
 -11   3   1     1263.03     1288.50     31.27 o
 -10   3   1       29.60       34.03     10.77 o
  -9   3   1      370.08      376.29     13.88 o
  -8   3   1      114.30       88.39      7.66 o
  -7   3   1      936.82     1038.93     22.35 o
  -6   3   1       50.14       48.91      5.40 o
  -5   3   1      136.57      141.45      5.83 o
  -4   3   1     5558.59     5082.73     62.94 o
  -3   3   1       47.64       61.33      5.58 o
  -2   3   1     5884.08     5558.34     87.18 o
  -1   3   1     3825.77     3528.02     57.51 o
   0   3   1     1416.53     1114.63     46.72 o
   1   3   1      575.82      529.65     13.53 o
   2   3   1    16982.77    15637.56    224.59 o
   3   3   1    25242.15    23666.37    365.86 o
   4   3   1     1452.05     1295.51     24.75 o
   5   3   1     6652.61     6307.69     98.56 o
   6   3   1     4292.01     4049.34     72.24 o
   7   3   1     1332.68     1412.01     39.15 o
   8   3   1     1328.10     1542.75     36.52 o
   9   3   1     1791.98     1745.58     40.95 o
  10   3   1     2588.64     2832.18     61.89 o
  11   3   1       51.83       26.49     12.94 o
  12   3   1      460.87      456.13     22.26 o
  13   3   1       14.85       41.63     16.62 o
  14   3   1      180.54      188.85     18.88 o
  15   3   1      509.36      444.51     24.66 o
  16   3   1      548.83      531.69     21.86 o
  17   3   1      158.31      109.36     26.90 o
  18   3   1       18.06       45.95     24.96 o
  19   3   1      502.00      433.45    137.89 o
  20   3   1      146.15      182.85     49.50 o
  21   3   1        5.35      -21.68     50.14 o
 -21   4   1        0.03     -132.03     88.02 o
 -20   4   1       41.23       77.29     55.82 o
 -19   4   1       61.21       18.19     60.11 o
 -18   4   1        1.07        8.46     19.64 o
 -17   4   1      156.95      109.45     19.04 o
 -16   4   1       56.18       50.09     16.11 o
 -15   4   1      357.55      426.26     23.98 o
 -14   4   1      329.77      308.67     22.08 o
 -13   4   1       82.60       85.04     15.26 o
 -12   4   1      180.37      192.36     14.06 o
 -11   4   1      855.25      861.79     24.55 o
 -10   4   1      102.79      104.68     10.90 o
  -9   4   1     1231.20     1326.75     29.88 o
  -8   4   1     1219.95     1256.14     28.89 o
  -7   4   1       63.40       55.31      8.11 o
  -6   4   1       20.79       12.50      4.85 o
  -5   4   1      340.64      311.22      8.62 o
  -4   4   1     3967.95     3872.34     51.10 o
  -3   4   1      766.13      736.43     13.91 o
  -2   4   1      446.08      431.08     11.56 o
  -1   4   1      784.29      721.17     14.37 o
   0   4   1     6021.73     5911.31     89.69 o
   1   4   1    11288.40    10638.90    153.83 o
   2   4   1     5382.88     5057.48     76.71 o
   3   4   1     1309.50     1292.32     30.68 o
   4   4   1     7509.34     7662.82    130.38 o
   5   4   1     1076.63     1022.28     25.90 o
   6   4   1     4178.49     4548.31     74.08 o
   7   4   1       30.56       39.43      8.68 o
   8   4   1      252.31      253.62     16.93 o
   9   4   1      168.21      168.08     12.42 o
  10   4   1      377.19      418.83     17.42 o
  11   4   1     1110.60     1073.01     31.35 o
  12   4   1      288.35      242.44     16.90 o
  13   4   1      413.04      431.89     25.09 o
  14   4   1      188.36      166.60     17.43 o
  15   4   1      203.24      216.05     19.82 o
  16   4   1     2064.16     2203.70     63.82 o
  17   4   1        1.08        1.63     12.24 o
  18   4   1        0.16       34.78     23.46 o
  19   4   1        3.16       28.96     29.79 o
  20   4   1       76.46       86.35     44.14 o
  21   4   1        7.54       10.05     44.19 o
 -21   5   1       66.83      107.34     83.73 o
 -20   5   1      203.54      135.25     81.58 o
 -19   5   1      148.73      152.78     28.07 o
 -18   5   1      187.43      163.07     22.63 o
 -17   5   1      250.56      257.48     24.90 o
 -16   5   1      104.49      115.28     17.74 o
 -15   5   1      419.16      437.76     25.48 o
 -14   5   1       31.80       33.09     14.16 o
 -13   5   1       32.59       43.28     13.52 o
 -12   5   1       58.77       39.67     18.24 o
 -11   5   1      638.59      607.35     23.04 o
 -10   5   1      104.69      133.38     12.15 o
  -9   5   1       72.46       71.26      8.26 o
  -8   5   1       21.42       34.91      6.68 o
  -7   5   1      247.59      222.49      9.92 o
  -6   5   1     9261.11     9467.46    123.89 o
  -5   5   1      782.19      851.16     15.21 o
  -4   5   1      178.48      164.45      6.82 o
  -3   5   1       49.35       53.05      5.22 o
  -2   5   1     1805.98     1773.42     36.93 o
  -1   5   1     5504.61     5166.16     79.76 o
   0   5   1    16222.36    15420.06    216.46 o
   1   5   1      647.86      574.16     14.80 o
   2   5   1     3954.96     3759.27     64.67 o
   3   5   1      645.09      545.06     12.70 o
   4   5   1       86.74       95.54      9.83 o
   5   5   1      563.29      571.74     18.74 o
   6   5   1       44.76       41.52     10.00 o
   7   5   1        3.78        0.17      7.24 o
   8   5   1     1211.43     1256.34     28.55 o
   9   5   1       28.89        3.74     10.58 o
  10   5   1      464.63      484.16     18.97 o
  11   5   1      169.45      143.24     13.99 o
  12   5   1       21.48       14.90     12.00 o
  13   5   1      264.99      239.01     19.68 o
  14   5   1      352.57      351.94     20.66 o
  15   5   1        0.05       -0.90     21.85 o
  16   5   1      580.66      621.61     32.17 o
  17   5   1       10.01       11.97     21.54 o
  18   5   1        1.90       42.01     25.58 o
  19   5   1      254.08      247.01     44.87 o
  20   5   1       95.63      118.39     54.57 o
 -21   6   1        8.37        2.15    107.34 o
 -20   6   1        0.12      -12.88     47.23 o
 -19   6   1        0.22       -4.36     42.80 o
 -18   6   1       95.62       79.00     29.44 o
 -17   6   1      478.61      501.91     38.19 o
 -16   6   1        0.11        0.12     21.53 o
 -15   6   1      853.13      839.62     32.57 o
 -14   6   1      377.41      400.82     21.26 o
 -13   6   1      577.97      629.69     25.22 o
 -12   6   1      710.61      768.15     25.80 o
 -11   6   1       23.00       34.45     10.24 o
 -10   6   1      166.95      171.38     13.25 o
  -9   6   1       80.62       75.64      8.70 o
  -8   6   1     1772.44     1845.87     35.43 o
  -7   6   1     1119.15     1253.35     22.79 o
  -6   6   1     1835.26     1759.71     28.56 o
  -5   6   1       84.89       91.65      6.81 o
  -4   6   1     6773.15     6870.92     99.60 o
  -3   6   1     1096.26     1131.94     19.49 o
  -2   6   1       27.91       16.50      5.94 o
  -1   6   1     9344.67     9085.44    144.50 o
   0   6   1       65.05       86.01      6.19 o
   1   6   1      915.42      895.72     20.25 o
   2   6   1     1210.53     1211.51     25.31 o
   3   6   1    18392.49    18251.67    266.20 o
   4   6   1      203.23      204.08      8.60 o
   5   6   1       88.90      110.46      7.33 o
   6   6   1     4379.53     4841.27     92.65 o
   7   6   1       67.09       50.18     10.47 o
   8   6   1     1379.79     1378.54     35.07 o
   9   6   1        0.63        3.69      5.60 o
  10   6   1       89.86      100.53     11.66 o
  11   6   1      195.44      179.16     16.32 o
  12   6   1       44.77       42.44     12.48 o
  13   6   1       19.21       19.42     14.83 o
  14   6   1      176.75      119.41     19.48 o
  15   6   1        8.28        3.56     19.85 o
  16   6   1      344.64      294.99     25.26 o
  17   6   1       75.49       70.22     23.07 o
  18   6   1        0.80      -11.65     46.68 o
  19   6   1      175.33      139.39     45.30 o
  20   6   1      189.02      149.31     39.19 o
 -20   7   1       60.18       21.47     51.52 o
 -19   7   1       35.05       32.90    110.56 o
 -18   7   1        0.17        3.44     27.27 o
 -17   7   1      132.51      132.61     21.43 o
 -16   7   1      109.83      127.50     22.24 o
 -15   7   1      214.29      161.70     21.03 o
 -14   7   1      541.04      560.17     29.00 o
 -13   7   1      385.35      315.27     21.08 o
 -12   7   1      155.96      161.17     14.54 o
 -11   7   1      372.21      343.26     17.64 o
 -10   7   1      640.74      697.46     21.08 o
  -9   7   1      259.16      257.43     12.41 o
  -8   7   1      574.12      502.12     16.63 o
  -7   7   1      926.44      945.40     21.04 o
  -6   7   1      289.67      295.79     11.76 o
  -5   7   1      705.77      680.68     16.93 o
  -4   7   1     4557.77     4508.90     72.60 o
  -3   7   1     1468.48     1427.29     25.46 o
  -2   7   1     1580.03     1572.71     37.15 o
  -1   7   1     1132.73     1075.47     26.80 o
   0   7   1     3471.34     3126.44     52.80 o
   1   7   1      152.86      152.31      8.34 o
   2   7   1     3156.09     3327.79     57.32 o
   3   7   1     1323.28     1304.12     29.74 o
   4   7   1     6249.38     6473.57    107.57 o
   5   7   1       59.82       38.97      8.05 o
   6   7   1      814.67      798.86     23.67 o
   7   7   1     1253.72     1388.92     37.20 o
   8   7   1      152.16      129.74     11.09 o
   9   7   1       38.77       50.44      9.18 o
  10   7   1     1014.43      849.74     21.50 o
  11   7   1     1376.67     1451.11     39.26 o
  12   7   1       69.37       68.08     16.09 o
  13   7   1     1143.21     1165.71     36.52 o
  14   7   1      120.39      109.10     16.47 o
  15   7   1        3.96      -28.25     41.17 o
  16   7   1       60.35       57.79     20.17 o
  17   7   1       62.55       40.86     21.12 o
  18   7   1      144.85       49.35     46.47 o
  19   7   1        8.10       42.52     41.60 o
  20   7   1      132.68       94.79     65.86 o
 -20   8   1        0.93       81.58     77.29 o
 -19   8   1       55.91       38.19     46.13 o
 -18   8   1       29.29       35.97     31.15 o
 -17   8   1        8.00       25.02     18.00 o
 -16   8   1       28.27       42.28     18.12 o
 -15   8   1        0.27       -5.38     18.14 o
 -14   8   1      435.72      446.65     24.28 o
 -13   8   1     1014.68     1085.09     36.46 o
 -12   8   1      261.21      283.65     19.03 o
 -11   8   1      561.95      528.21     18.65 o
 -10   8   1      289.49      327.22     15.27 o
  -9   8   1      624.77      601.72     17.02 o
  -8   8   1       87.26      109.15      8.52 o
  -7   8   1      409.51      383.71     14.71 o
  -6   8   1     1158.58     1347.85     27.86 o
  -5   8   1     2051.27     1956.15     40.12 o
  -4   8   1     1765.61     1691.47     30.34 o
  -3   8   1      202.29      219.61     10.68 o
  -2   8   1     1055.62      928.94     25.39 o
  -1   8   1        4.19        7.61      6.94 o
   0   8   1      426.57      367.76     13.04 o
   1   8   1       55.76       68.52      8.80 o
   2   8   1     1079.08     1043.98     24.41 o
   3   8   1      781.58      817.54     20.10 o
   4   8   1        0.77      -12.21      8.14 o
   5   8   1      454.03      484.75     15.54 o
   6   8   1     5303.49     6004.77     94.46 o
   7   8   1     1328.29     1245.97     34.41 o
   8   8   1     3420.62     3666.94     81.68 o
   9   8   1     2065.45     2251.55     59.17 o
  10   8   1        1.29        2.57      9.49 o
  11   8   1      456.77      466.80     20.74 o
  12   8   1      237.79      240.25     18.12 o
  13   8   1      296.09      269.16     18.53 o
  14   8   1       11.18        8.84     15.14 o
  15   8   1       71.91       66.33     24.64 o
  16   8   1        0.12       17.17     17.50 o
  17   8   1        0.04       31.24     20.18 o
  18   8   1        8.64      -19.57     28.61 o
  19   8   1      111.69       65.62     39.90 o
  20   8   1      530.81      538.30     58.57 o
 -20   9   1       22.38      143.84     81.58 o
 -19   9   1        5.97       25.69     47.94 o
 -18   9   1        8.25       30.91     25.11 o
 -17   9   1        1.76       20.48     21.10 o
 -16   9   1       71.44       39.75     21.27 o
 -15   9   1       69.17       77.12     17.63 o
 -14   9   1       36.27        1.77     19.31 o
 -13   9   1      763.87      869.12     29.77 o
 -12   9   1      258.99      249.81     23.57 o
 -11   9   1     1316.04     1286.34     33.11 o
 -10   9   1     2091.46     2258.34     43.86 o
  -9   9   1        9.83        8.97      8.43 o
  -8   9   1        1.66        2.96      8.30 o
  -7   9   1      379.77      415.72     17.95 o
  -6   9   1      764.87      752.80     19.39 o
  -5   9   1        6.92        8.08      7.65 o
  -4   9   1     1460.62     1504.66     26.54 o
  -3   9   1      801.67      816.91     20.13 o
  -2   9   1     1615.75     1607.38     40.51 o
  -1   9   1        0.09        2.46      7.42 o
   0   9   1        4.19      -10.10      6.73 o
   1   9   1       34.57       20.41      7.43 o
   2   9   1      133.09      167.36     10.93 o
   3   9   1      247.97      248.49     13.22 o
   4   9   1      340.14      329.06     16.00 o
   5   9   1       21.53       20.26      8.71 o
   6   9   1      515.33      510.02     16.55 o
   7   9   1        8.10       13.98      8.64 o
   8   9   1       51.15       70.31     14.76 o
   9   9   1      979.52     1012.10     32.80 o
  10   9   1       84.85       91.73     16.61 o
  11   9   1       15.96       20.89     11.43 o
  12   9   1       69.22       61.22     17.23 o
  13   9   1      285.76      245.11     25.65 o
  14   9   1      228.92      206.26     20.46 o
  15   9   1      498.38      487.27     29.83 o
  16   9   1       99.31      129.91     21.16 o
  17   9   1      178.42      167.30     32.49 o
  18   9   1       23.21        6.68     33.54 o
  19   9   1        1.06       55.69     41.99 o
  20   9   1        2.67        9.81     43.62 o
 -20  10   1       72.27       49.38     90.17 o
 -19  10   1      239.15      240.44     66.55 o
 -18  10   1      125.65       72.63     38.85 o
 -17  10   1      262.12      232.84     27.62 o
 -16  10   1      150.72      131.60     22.74 o
 -15  10   1        6.61        2.50     19.36 o
 -14  10   1     1212.03     1188.68     38.91 o
 -13  10   1      567.64      531.84     23.69 o
 -12  10   1      641.59      702.62     33.92 o
 -11  10   1      885.08      881.55     26.72 o
 -10  10   1      871.31      920.91     28.48 o
  -9  10   1        6.67        3.88     10.06 o
  -8  10   1       86.55       74.82     12.64 o
  -7  10   1     3075.75     3301.11     59.57 o
  -6  10   1     1205.68     1284.56     28.25 o
  -5  10   1     3310.20     3300.93     68.35 o
  -4  10   1     1519.45     1636.95     29.41 o
  -3  10   1     3208.06     3310.53     60.40 o
  -2  10   1     1107.67     1079.89     25.88 o
  -1  10   1      848.19      963.09     26.50 o
   0  10   1     5558.05     5644.13     94.24 o
   1  10   1      845.25      974.69     23.24 o
   2  10   1     8174.34     9027.35    147.23 o
   3  10   1      298.57      359.67     15.92 o
   4  10   1      712.36      800.26     25.49 o
   5  10   1     1717.59     1898.02     38.03 o
   6  10   1     1221.70     1310.92     29.84 o
   7  10   1      356.46      388.14     16.93 o
   8  10   1       62.24       57.82     13.76 o
   9  10   1      332.43      372.92     21.99 o
  10  10   1       68.64       55.87     18.38 o
  11  10   1      301.25      307.95     19.43 o
  12  10   1      192.75      187.04     15.36 o
  13  10   1      798.51      703.49     36.45 o
  14  10   1      193.22      164.83     26.92 o
  15  10   1      147.04      150.92     26.54 o
  16  10   1      173.77      224.50     31.47 o
  17  10   1        3.35       -3.98     25.41 o
  18  10   1      342.50      440.08     47.72 o
  19  10   1       73.76       69.75     41.23 o
 -19  11   1        2.73       19.32    105.19 o
 -18  11   1      140.52      154.03     35.59 o
 -17  11   1        1.78       22.18     28.17 o
 -16  11   1       65.44       95.53     23.19 o
 -15  11   1       95.98      120.89     23.87 o
 -14  11   1      334.02      306.77     31.07 o
 -13  11   1       18.97        6.85     16.51 o
 -12  11   1      291.59      284.77     20.35 o
 -11  11   1        9.15        1.70     13.33 o
 -10  11   1        1.50        1.71     11.55 o
  -9  11   1        7.17       14.38      9.19 o
  -8  11   1        3.68       -4.92     11.77 o
  -7  11   1     1163.64     1288.65     30.52 o
  -6  11   1      142.60      171.88     12.40 o
  -5  11   1     1509.08     1663.48     32.23 o
  -4  11   1      477.93      642.79     20.07 o
  -3  11   1      316.23      388.74     15.27 o
  -2  11   1       25.44       21.95     11.39 o
  -1  11   1        5.79       -0.56     12.70 o
   0  11   1      591.38      691.94     32.05 o
   1  11   1     2403.37     2463.67     48.09 o
   2  11   1      806.90      744.55     22.36 o
   3  11   1      373.00      415.21     17.02 o
   4  11   1      585.79      603.83     21.26 o
   5  11   1      219.27      230.52     13.23 o
   6  11   1     1278.28     1463.79     37.27 o
   7  11   1     2241.55     2515.99     49.92 o
   8  11   1      182.52      185.95     13.87 o
   9  11   1      932.57      976.02     34.35 o
  10  11   1      480.29      491.46     25.65 o
  11  11   1      128.00      109.49     20.16 o
  12  11   1        3.08       -1.68     14.87 o
  13  11   1       44.54       63.80     15.36 o
  14  11   1     2063.74     2115.51     70.79 o
  15  11   1       31.33       28.03     24.33 o
  16  11   1      189.65      181.38     32.20 o
  17  11   1      105.74       69.26     37.39 o
  18  11   1      701.61      804.92     65.42 o
  19  11   1        2.59       23.51     41.30 o
 -19  12   1      113.71      313.43     94.46 o
 -18  12   1       77.94       83.52     57.96 o
 -17  12   1      128.50       90.98     37.25 o
 -16  12   1       51.76       43.69     25.13 o
 -15  12   1      372.17      346.53     29.85 o
 -14  12   1      865.29      894.19     38.13 o
 -13  12   1     1173.66     1195.76     39.30 o
 -12  12   1      366.11      383.26     22.73 o
 -11  12   1        0.14       18.28     13.00 o
 -10  12   1       47.29       24.05     12.10 o
  -9  12   1      191.65      205.01     15.95 o
  -8  12   1      283.86      291.38     16.19 o
  -7  12   1      418.46      394.93     17.62 o
  -6  12   1      861.47      905.74     25.46 o
  -5  12   1      164.62      203.59     13.49 o
  -4  12   1       97.69       86.45     12.56 o
  -3  12   1     1044.16     1135.31     30.53 o
  -2  12   1      671.15      760.82     27.82 o
  -1  12   1     1044.93     1109.15     29.76 o
   0  12   1       11.15       17.53      9.34 o
   1  12   1      500.79      596.97     20.79 o
   2  12   1      338.53      342.78     15.03 o
   3  12   1      531.36      546.22     21.14 o
   4  12   1      242.59      207.30     14.35 o
   5  12   1      528.55      530.26     20.25 o
   6  12   1      101.31       95.49     12.17 o
   7  12   1       88.03       97.25     11.60 o
   8  12   1      139.30      123.16     14.16 o
   9  12   1      542.26      558.59     28.30 o
  10  12   1      118.40       96.26     19.07 o
  11  12   1     1453.62     1608.53     53.56 o
  12  12   1        0.08      -22.67     17.92 o
  13  12   1      181.91      209.91     17.70 o
  14  12   1      144.03      149.66     26.28 o
  15  12   1       17.67       24.47     26.71 o
  16  12   1       38.99       15.46     26.90 o
  17  12   1        0.57       33.15     29.81 o
  18  12   1       31.73       52.56     40.06 o
  19  12   1      142.59      151.48     49.35 o
 -19  13   1       10.81       83.73     94.46 o
 -18  13   1       94.55      127.21     51.98 o
 -17  13   1      217.56      223.49     40.86 o
 -16  13   1        0.00        1.31     24.19 o
 -15  13   1       53.36       27.16     24.55 o
 -14  13   1      451.39      358.60     27.52 o
 -13  13   1        2.28        5.77     20.80 o
 -12  13   1     2591.83     2696.79     64.48 o
 -11  13   1      939.50     1077.23     32.00 o
 -10  13   1       26.59       18.88     12.31 o
  -9  13   1       17.78       18.51     13.32 o
  -8  13   1      375.81      361.32     17.34 o
  -7  13   1       47.07       39.68     11.63 o
  -6  13   1        1.15       17.76     10.00 o
  -5  13   1      163.26      152.01     13.36 o
  -4  13   1       38.86       37.07     10.34 o
  -3  13   1     1795.49     2037.08     45.99 o
  -2  13   1      603.30      751.21     23.55 o
  -1  13   1      776.56      854.61     26.13 o
   0  13   1     1352.42     1428.10     37.54 o
   1  13   1      505.71      487.89     17.94 o
   2  13   1       33.22       29.36     11.31 o
   3  13   1      156.35      168.31     14.85 o
   4  13   1      104.24      104.13     13.05 o
   5  13   1      942.88     1047.09     30.68 o
   6  13   1       12.41       -0.35     11.66 o
   7  13   1      607.36      663.63     22.55 o
   8  13   1      196.14      159.57     14.65 o
   9  13   1      142.07       96.61     25.79 o
  10  13   1      236.51      308.64     23.56 o
  11  13   1       46.70       51.86     18.49 o
  12  13   1     1026.27     1027.81     43.46 o
  13  13   1      142.06      117.61     17.24 o
  14  13   1        0.38        0.70     13.79 o
  15  13   1       12.66       16.29     24.86 o
  16  13   1        4.80       57.18     34.87 o
  17  13   1      211.36       72.99     62.26 o
  18  13   1       23.60       15.58     34.01 o
 -18  14   1      380.41      442.24     81.58 o
 -17  14   1        2.72      -33.23     35.63 o
 -16  14   1        1.55      -30.10     44.01 o
 -15  14   1      141.93      158.05     26.63 o
 -14  14   1      128.32       96.23     22.67 o
 -13  14   1       37.20       43.58     18.92 o
 -12  14   1      253.61      229.14     18.96 o
 -11  14   1      233.09      203.79     17.34 o
 -10  14   1      662.22      712.42     26.84 o
  -9  14   1     2002.14     2276.35     52.41 o
  -8  14   1        6.34        2.98     12.37 o
  -7  14   1      677.44      713.10     26.59 o
  -6  14   1      144.08      118.96     12.32 o
  -5  14   1       23.00       17.36     13.66 o
  -4  14   1        9.84       14.75     10.55 o
  -3  14   1     1222.64     1283.99     40.74 o
  -2  14   1      148.01      186.49     17.53 o
  -1  14   1      107.41      102.14     13.95 o
   0  14   1      594.94      677.71     25.18 o
   1  14   1       35.43        8.51     12.11 o
   2  14   1      528.55      489.01     20.92 o
   3  14   1     1582.32     1733.35     38.83 o
   4  14   1        6.63       14.22     11.87 o
   5  14   1      416.80      393.81     24.73 o
   6  14   1      322.76      310.31     17.57 o
   7  14   1        8.25        2.97     11.87 o
   8  14   1      465.38      479.52     22.07 o
   9  14   1      138.30      132.72     16.88 o
  10  14   1      207.46      175.55     23.65 o
  11  14   1        8.21       36.78     28.58 o
  12  14   1       78.93       76.12     22.91 o
  13  14   1       17.96       36.30     19.55 o
  14  14   1       14.67       17.79     20.16 o
  15  14   1      215.22      157.28     55.33 o
  16  14   1       18.40      -53.71     35.81 o
  17  14   1      893.18      865.59    106.36 o
  18  14   1      138.69      187.92     41.68 o
 -18  15   1      171.15     -145.98    111.63 o
 -17  15   1       10.85      -23.36     51.35 o
 -16  15   1        2.55       -0.65     37.89 o
 -15  15   1       21.07       -4.67     28.67 o
 -14  15   1        7.45        9.93     21.80 o
 -13  15   1       25.19       54.50     18.39 o
 -12  15   1      257.37      201.65     20.68 o
 -11  15   1       63.34       89.67     23.03 o
 -10  15   1        0.12       -3.87     15.68 o
  -9  15   1       93.39       82.49     14.35 o
  -8  15   1     2825.48     3086.05     61.27 o
  -7  15   1       21.85       20.00     14.30 o
  -6  15   1       71.12       72.86     12.59 o
  -5  15   1        5.57        2.19     12.52 o
  -4  15   1       60.13       69.69     13.06 o
  -3  15   1       23.89       25.22     14.35 o
  -2  15   1        1.14       10.19     14.86 o
  -1  15   1      639.55      757.28     25.38 o
   0  15   1      970.15     1029.15     34.48 o
   1  15   1        5.88       11.44     12.30 o
   2  15   1       88.05      106.16     13.10 o
   3  15   1      223.52      212.36     16.32 o
   4  15   1       38.56       36.12     16.22 o
   5  15   1      108.22       95.29     16.14 o
   6  15   1      550.40      580.51     23.80 o
   7  15   1      586.78      566.67     22.73 o
   8  15   1       79.75       53.84     14.44 o
   9  15   1       22.70       10.02     12.57 o
  10  15   1      163.38      136.90     19.00 o
  11  15   1       61.74       38.98     22.88 o
  12  15   1      157.12      147.96     33.22 o
  13  15   1      181.99      123.35     23.23 o
  14  15   1     1490.24     1355.15     61.56 o
  15  15   1        7.38       24.79     45.86 o
  16  15   1       12.26      -45.63     58.06 o
  17  15   1      233.39      269.83     59.04 o
  18  15   1       83.92      101.89     42.94 o
 -17  16   1        6.02      -49.38     64.40 o
 -16  16   1        1.57      -14.28     31.20 o
 -15  16   1       41.31       48.41     37.49 o
 -14  16   1       93.19       75.54     27.62 o
 -13  16   1       80.72       78.66     19.96 o
 -12  16   1       72.49       46.13     18.28 o
 -11  16   1       63.45       77.82     20.32 o
 -10  16   1      242.39      212.64     24.35 o
  -9  16   1      353.97      345.78     18.46 o
  -8  16   1       39.95       43.43     14.41 o
  -7  16   1     1717.23     1811.62     41.19 o
  -6  16   1       46.95       59.81     13.68 o
  -5  16   1       35.10       52.95     15.03 o
  -4  16   1      141.22      162.05     18.00 o
  -3  16   1     1334.60     1387.64     39.17 o
  -2  16   1       50.18       45.91     14.92 o
  -1  16   1      352.22      373.52     21.51 o
   0  16   1      145.06      178.16     18.88 o
   1  16   1      569.80      515.77     23.30 o
   2  16   1     1361.97     1323.32     35.10 o
   3  16   1      587.80      629.58     24.98 o
   4  16   1      750.65      784.43     26.93 o
   5  16   1       57.62       60.82     18.10 o
   6  16   1       25.63       10.19     14.05 o
   7  16   1      140.30      123.49     16.13 o
   8  16   1       25.07       17.43     14.44 o
   9  16   1       81.25       66.43     19.52 o
  10  16   1        2.27        3.43     16.00 o
  11  16   1      364.03      370.19     30.73 o
  12  16   1      116.70      126.95     31.74 o
  13  16   1      332.73      279.08     30.82 o
  14  16   1      111.81      127.92     37.48 o
  15  16   1        0.96      -54.99     38.21 o
  16  16   1        3.19       29.22     38.56 o
  17  16   1      352.88      375.87     54.33 o
 -17  17   1      216.66      238.31     60.49 o
 -16  17   1      104.01       51.78     37.02 o
 -15  17   1        6.98      -69.31     54.00 o
 -14  17   1      564.88      517.83     43.69 o
 -13  17   1      122.07       78.33     21.63 o
 -12  17   1       55.37       77.00     18.70 o
 -11  17   1      187.93      175.15     21.72 o
 -10  17   1      699.09      573.89     30.15 o
  -9  17   1      313.97      260.71     22.00 o
  -8  17   1     1636.14     1805.29     47.87 o
  -7  17   1      764.87      727.15     28.10 o
  -6  17   1      933.64      969.29     31.85 o
  -5  17   1       51.20       37.89     14.87 o
  -4  17   1        3.08       17.15     16.36 o
  -3  17   1      331.63      316.09     20.94 o
  -2  17   1       41.79       27.56     16.82 o
  -1  17   1      734.38      821.90     31.94 o
   0  17   1     2396.62     2868.19     68.58 o
   1  17   1       40.96       38.56     14.32 o
   2  17   1      177.08      152.81     18.06 o
   3  17   1      209.95      184.41     17.41 o
   4  17   1      140.55      166.00     18.40 o
   5  17   1      839.95      878.18     31.68 o
   6  17   1      368.85      351.91     21.13 o
   7  17   1       58.06       37.47     16.57 o
   8  17   1      779.44      800.55     34.95 o
   9  17   1      129.01      130.72     19.57 o
  10  17   1      193.88      170.90     18.82 o
  11  17   1       82.96       71.34     26.15 o
  12  17   1       50.72       23.51     26.47 o
  13  17   1       30.98       28.72     30.50 o
  14  17   1       82.10       94.76     38.96 o
  15  17   1       11.14       35.83     35.54 o
  16  17   1       36.49       34.89     43.72 o
  17  17   1       57.46       35.97     50.20 o
 -16  18   1       15.98       47.80     45.18 o
 -15  18   1        0.91       77.99     40.95 o
 -14  18   1       56.05       27.41     29.88 o
 -13  18   1      100.81       82.07     24.64 o
 -12  18   1       87.40       68.82     27.55 o
 -11  18   1       26.18       23.09     22.23 o
 -10  18   1      132.29       91.41     20.24 o
  -9  18   1      397.01      372.58     25.82 o
  -8  18   1      415.99      323.23     24.48 o
  -7  18   1       20.95        3.28     20.49 o
  -6  18   1     1716.73     1775.73     46.45 o
  -5  18   1      544.74      476.26     25.66 o
  -4  18   1        0.73       -6.46     17.43 o
  -3  18   1       12.25       20.06     17.96 o
  -2  18   1      720.42      713.52     31.36 o
  -1  18   1      173.61      170.72     22.27 o
   0  18   1      294.26      377.21     24.23 o
   1  18   1     4333.56     4953.42    106.20 o
   2  18   1      307.49      331.25     22.11 o
   3  18   1       24.71        2.23     14.83 o
   4  18   1      240.62      205.72     19.51 o
   5  18   1        0.52       -0.73     16.30 o
   6  18   1      439.18      537.29     24.06 o
   7  18   1      126.21      134.52     20.76 o
   8  18   1      367.04      330.49     24.56 o
   9  18   1       26.81       44.88     18.34 o
  10  18   1       75.65       38.78     17.17 o
  11  18   1        0.43       19.42     17.51 o
  12  18   1       37.08       38.97     29.38 o
  13  18   1       40.04       40.09     42.59 o
  14  18   1      206.72      168.27     59.52 o
  15  18   1      130.12      172.82     42.81 o
  16  18   1        3.19       -6.78     44.20 o
 -16  19   1        3.41       41.54     55.99 o
 -15  19   1      172.76      166.59     65.07 o
 -14  19   1      190.73       95.50     35.28 o
 -13  19   1       30.29        9.21     28.32 o
 -12  19   1       46.94       14.53     22.07 o
 -11  19   1       23.37        6.94     22.51 o
 -10  19   1       23.54       -1.47     21.33 o
  -9  19   1      181.52      162.86     27.52 o
  -8  19   1      577.72      550.28     29.97 o
  -7  19   1      266.43      240.06     23.09 o
  -6  19   1      428.76      349.12     21.96 o
  -5  19   1      285.93      319.73     26.42 o
  -4  19   1     2273.43     2389.25     63.04 o
  -3  19   1     1450.77     1595.60     56.32 o
  -2  19   1      253.95      265.54     23.40 o
  -1  19   1     1074.49     1089.84     35.80 o
   0  19   1       79.61      110.83     19.34 o
   1  19   1      133.81      126.57     20.12 o
   2  19   1       29.29       16.85     16.54 o
   3  19   1      117.43      143.02     21.20 o
   4  19   1        3.86       17.47     16.50 o
   5  19   1      338.15      271.86     23.95 o
   6  19   1      496.14      479.28     26.98 o
   7  19   1      633.65      695.06     37.67 o
   8  19   1       81.34       59.26     18.79 o
   9  19   1      166.55      191.05     24.53 o
  10  19   1      133.93      156.05     24.20 o
  11  19   1       13.57       -7.25     24.46 o
  12  19   1        8.26       64.37     35.28 o
  13  19   1        0.00      -66.02     44.01 o
  14  19   1      180.98      103.38     37.87 o
  15  19   1       19.08       68.60     48.69 o
 -15  20   1       71.58       18.87     46.77 o
 -14  20   1        7.50       35.16     30.26 o
 -13  20   1        1.89       39.34     29.93 o
 -12  20   1      153.02      160.30     38.67 o
 -11  20   1      266.96      205.01     28.29 o
 -10  20   1       30.36       35.89     23.83 o
  -9  20   1       25.10       27.59     22.53 o
  -8  20   1       77.80       80.80     23.56 o
  -7  20   1       28.10       30.14     21.22 o
  -6  20   1        3.16       -8.27     29.08 o
  -5  20   1      192.75      203.21     33.14 o
  -4  20   1       56.03       29.65     28.00 o
  -3  20   1       11.70       -3.82     21.41 o
  -2  20   1      827.04      926.82     36.89 o
  -1  20   1       36.89       21.08     18.56 o
   0  20   1       12.93      -22.68     17.94 o
   1  20   1     6588.13     7454.55    147.44 o
   2  20   1      320.91      263.26     23.66 o
   3  20   1       51.61       62.39     18.01 o
   4  20   1       62.55       51.66     18.49 o
   5  20   1       79.57       98.66     29.76 o
   6  20   1     2182.10     2151.69     61.12 o
   7  20   1      858.50      903.74     48.21 o
   8  20   1      212.55      150.32     24.97 o
   9  20   1        0.72      -32.43     21.62 o
  10  20   1      342.45      209.87     32.47 o
  11  20   1       34.07       17.33     22.50 o
  12  20   1       41.49       46.65     41.77 o
  13  20   1        0.71       19.10     62.19 o
  14  20   1        1.68        4.59     47.20 o
  15  20   1       18.05       90.20     45.41 o
 -14  21   1       39.84       51.98     48.77 o
 -13  21   1        1.00       34.01     38.98 o
 -12  21   1      326.82      332.99     40.79 o
 -11  21   1      258.11      172.02     29.70 o
 -10  21   1      192.90       99.48     36.42 o
  -9  21   1        0.02       -0.74     23.12 o
  -8  21   1      209.33      209.32     34.40 o
  -7  21   1       36.47       77.32     31.13 o
  -6  21   1       30.68        0.87     24.01 o
  -5  21   1       15.95       41.41     29.88 o
  -4  21   1       38.99       52.73     36.10 o
  -3  21   1      357.49      395.58     39.83 o
  -2  21   1      374.66      347.42     37.49 o
  -1  21   1      265.90      326.73     34.52 o
   0  21   1       24.06       21.09     24.50 o
   1  21   1       18.50       17.26     20.87 o
   2  21   1        3.17      -36.54     24.36 o
   3  21   1       10.29       45.61     28.71 o
   4  21   1      219.13      239.37     30.46 o
   5  21   1      111.12       36.38     34.67 o
   6  21   1      605.69      490.42     44.53 o
   7  21   1      185.79      148.28     28.82 o
   8  21   1      358.54      317.73     33.11 o
   9  21   1       21.88       26.64     26.44 o
  10  21   1        8.58        0.62     34.66 o
  11  21   1      114.38       72.38     40.54 o
  12  21   1       97.83       70.17     39.04 o
  13  21   1        8.14      -10.58     48.52 o
  14  21   1      333.40      328.70     51.66 o
 -13  22   1        0.05      -42.65     44.60 o
 -12  22   1        0.30      -56.56     37.71 o
 -11  22   1        0.11       12.86     32.61 o
 -10  22   1        9.72      -15.76     28.69 o
  -9  22   1        8.14      -14.70     26.05 o
  -8  22   1       32.83        8.26     34.70 o
  -7  22   1      288.69      297.77     38.07 o
  -6  22   1     1089.77     1121.50    116.45 o
  -5  22   1       71.91       59.80     55.55 o
  -4  22   1      360.68      336.11     41.21 o
  -3  22   1      451.56      485.94     60.11 o
  -2  22   1      472.24      540.61     87.38 o
  -1  22   1      103.53       58.53     33.69 o
   0  22   1      274.28      288.80     35.53 o
   1  22   1     1066.61     1095.30     59.69 o
   2  22   1      186.03      184.66     44.34 o
   3  22   1       65.11       85.87     38.64 o
   4  22   1       20.25       -5.76     35.42 o
   5  22   1      358.41      480.70     45.83 o
   6  22   1      206.55      163.61     29.82 o
   7  22   1      326.75      340.53     39.51 o
   8  22   1      160.44      117.66     28.06 o
   9  22   1      187.80      175.73     64.14 o
  10  22   1      182.96      152.65     41.81 o
  11  22   1      354.64      417.65     57.48 o
  12  22   1        0.02        9.35     48.82 o
  13  22   1       51.02       29.89     42.45 o
 -12  23   1       51.79       80.44     39.78 o
 -11  23   1       28.46       40.45     40.20 o
 -10  23   1      317.47      315.31     44.40 o
  -9  23   1      214.37      176.47     42.39 o
  -8  23   1        3.40       10.49     36.97 o
  -7  23   1       29.53        7.19     42.24 o
  -6  23   1      509.76      517.61     59.49 o
  -5  23   1      283.27      289.06     52.32 o
  -4  23   1       35.74       45.40     38.53 o
  -3  23   1       20.10       36.33     37.41 o
  -2  23   1       14.70       19.68     42.08 o
  -1  23   1      200.48       99.45     68.15 o
   0  23   1     1701.77     1815.45    107.34 o
   1  23   1       52.38      145.02     43.94 o
   2  23   1      207.00      173.62     40.90 o
   3  23   1        2.21      -59.67     41.26 o
   4  23   1     1079.33     1176.21     94.79 o
   5  23   1      324.87      383.31     46.83 o
   6  23   1       14.38       36.58     32.86 o
   7  23   1       14.86      -50.08     33.39 o
   8  23   1        2.08       41.35     34.19 o
   9  23   1       97.88       89.05     40.44 o
  10  23   1      122.93      200.81     70.28 o
  11  23   1        7.62       50.10     56.84 o
  12  23   1        6.87      -43.29     44.99 o
 -11  24   1      333.55      291.88     49.19 o
 -10  24   1      212.19      227.60     51.32 o
  -9  24   1       73.72       30.17     39.04 o
  -8  24   1      360.34      457.10     61.27 o
  -7  24   1       89.49       26.52     56.06 o
  -6  24   1      105.81      119.21     51.70 o
  -5  24   1       34.93      -38.32     61.47 o
  -4  24   1        5.66      -11.71     64.40 o
  -3  24   1        0.53       -0.46     47.25 o
  -2  24   1      230.99      209.22     64.40 o
  -1  24   1        4.36       44.50    100.90 o
   0  24   1        1.69       65.69     46.44 o
   1  24   1      424.49      463.17     96.61 o
   2  24   1       98.34       75.05     58.08 o
   3  24   1       36.44       49.48     46.82 o
   4  24   1        4.30        8.59    105.19 o
   5  24   1      215.54      356.77     76.21 o
   6  24   1       17.40       12.87     32.28 o
   7  24   1      224.37      262.78     38.02 o
   8  24   1        3.32      -61.19     40.79 o
   9  24   1       21.22      -11.62     43.78 o
  10  24   1       63.44      124.44     47.11 o
  11  24   1       24.32      -32.34     54.68 o
 -10  25   1      215.38       54.18     82.09 o
  -9  25   1       24.37       16.20     56.82 o
  -8  25   1      116.15      223.27     71.35 o
  -7  25   1       12.14      -56.86     94.46 o
  -6  25   1       26.58       59.91     44.67 o
  -5  25   1        1.22        2.91     50.83 o
  -4  25   1       36.16       35.78     56.55 o
  -3  25   1       92.18      192.25     67.54 o
  -2  25   1      119.90      131.00     77.29 o
  -1  25   1      291.19      296.09     52.87 o
   0  25   1       67.11      126.49     56.89 o
   1  25   1       10.05        8.48     44.30 o
   2  25   1       23.72       59.25     49.49 o
   3  25   1        0.20        5.70     50.83 o
   4  25   1       73.25       80.17     56.73 o
   5  25   1       32.77       79.88     68.24 o
   6  25   1       11.06      -14.04     43.06 o
   7  25   1        5.52       67.34     44.37 o
   8  25   1        4.98      -31.80     42.90 o
   9  25   1        3.19      -39.37     46.87 o
  10  25   1       86.43       -8.33    113.28 o
  -9  26   1        5.66       32.82     56.14 o
  -8  26   1       57.85       66.99     73.98 o
  -7  26   1      150.27      160.68     70.11 o
  -6  26   1        7.75       51.21     41.57 o
  -5  26   1        7.96       12.93     59.79 o
  -4  26   1       98.22      130.19     60.36 o
  -3  26   1       59.72       55.43     55.19 o
  -2  26   1        0.41      -26.08     46.28 o
  -1  26   1       93.87      100.90     48.58 o
   0  26   1      272.49      218.26     67.06 o
   1  26   1       54.70       16.71     57.56 o
   2  26   1        4.74      -13.95     60.75 o
   3  26   1        0.40      -26.72     80.92 o
   4  26   1        0.86       43.11     53.21 o
   5  26   1        0.41      -38.25     68.60 o
   6  26   1        0.14      -51.16     47.19 o
   7  26   1       89.29      121.84     47.18 o
   8  26   1        9.17       84.10     48.15 o
  -7  27   1      149.43      183.03     73.22 o
  -6  27   1      153.80      151.85     58.78 o
  -5  27   1      271.27      298.85     60.28 o
  -4  27   1        3.59      -32.20     61.56 o
  -3  27   1       82.55       69.77     72.82 o
  -2  27   1       87.74       37.30     66.27 o
  -1  27   1        2.84       13.36     80.47 o
   0  27   1       14.88      -67.59     74.86 o
   1  27   1        4.31       62.26     48.58 o
   2  27   1       13.50       37.55     53.75 o
   3  27   1       74.52       37.82     67.62 o
   4  27   1      152.98      133.19     56.79 o
   5  27   1       75.84      -15.87     64.72 o
   6  27   1       40.89       56.85     58.43 o
   7  27   1       42.58       48.19     55.92 o
  -4  28   1      227.73      310.01    106.27 o
  -3  28   1        9.50      -92.93     61.95 o
  -2  28   1       43.02      109.57     80.07 o
  -1  28   1       14.32       71.92     78.76 o
   0  28   1        6.75       43.03     61.04 o
   1  28   1       85.72      100.90     83.73 o
   2  28   1      125.13      -46.88     77.85 o
   3  28   1       19.33       79.16     88.02 o
   4  28   1        0.08        0.45     62.72 o
 -21   0   2      117.70      167.45     68.70 o
 -20   0   2       14.33        0.00     57.96 o
 -19   0   2       71.01      188.92     64.40 o
 -18   0   2       42.80       94.49     29.36 o
 -17   0   2       37.21       21.39     18.27 o
 -16   0   2       30.22       25.25     18.06 o
 -15   0   2       25.84       -9.14     15.00 o
 -14   0   2      595.24      592.82     26.16 o
 -13   0   2      153.84      130.29     14.48 o
 -12   0   2      364.42      361.52     18.60 o
 -11   0   2        7.81       20.26     11.04 o
 -10   0   2      103.91       83.68      9.40 o
  -9   0   2       17.10       17.66      8.22 o
  -8   0   2      144.14      108.22      7.93 o
  -7   0   2      631.56      613.46     18.91 o
  -6   0   2    14981.03    14899.14    262.45 o
  -5   0   2    15287.63    15201.52    261.11 o
  -4   0   2     4917.96     4872.32    116.59 o
  -3   0   2     2735.42     2566.38     63.47 o
  -2   0   2      225.70      152.77     20.07 o
  -1   0   2    65756.54    63351.20   1958.96 o
   0   0   2      464.47      324.31     16.95 o
   1   0   2     6599.31     6373.96    115.49 o
   2   0   2    21429.43    20059.50    343.10 o
   3   0   2      559.21      539.99     17.37 o
   4   0   2      314.75      318.98     15.06 o
   5   0   2     2010.99     2084.48     55.30 o
   6   0   2     7375.45     8055.39    178.00 o
   7   0   2     2556.71     2395.84     61.64 o
   8   0   2     5316.03     5505.35    149.49 o
   9   0   2      115.47       97.97     21.78 o
  10   0   2       31.84       26.09     25.01 o
  11   0   2      316.75      348.62     36.34 o
  12   0   2      629.86      553.08     64.40 o
  13   0   2     4115.51     4751.13    182.80 o
  14   0   2      852.24      764.65     53.13 o
  15   0   2       13.31       15.70     72.99 o
  16   0   2       48.84      100.34     43.23 o
  17   0   2       32.11       28.19     68.70 o
  18   0   2        7.11      -13.58     32.22 o
  19   0   2      232.64      276.94     72.99 o
  20   0   2      706.66      639.75    118.07 o
 -21   1   2       10.19       23.81     49.49 o
 -20   1   2      223.96      272.45     48.51 o
 -19   1   2        1.47       65.57     26.28 o
 -18   1   2       89.27       45.47     17.35 o
 -17   1   2      472.95      462.18     28.46 o
 -16   1   2      213.17      185.06     13.54 o
 -15   1   2        1.05        8.42      9.77 o
 -14   1   2      261.61      298.89     13.44 o
 -13   1   2        1.51       -3.43      9.35 o
 -12   1   2      113.52       82.17      8.43 o
 -11   1   2       10.01       12.24      7.31 o
 -10   1   2       79.57       65.13      8.01 o
  -9   1   2     1794.01     1975.66     33.37 o
  -8   1   2     6621.95     6877.50    123.96 o
  -7   1   2     4438.48     4903.30     78.90 o
  -6   1   2     1378.11     1460.20     30.15 o
  -5   1   2     6329.70     6208.85     86.76 o
  -4   1   2     2842.88     2829.05     62.44 o
  -3   1   2     1608.55     1516.07     24.90 o
  -2   1   2    27848.49    25792.29    258.80 o
  -1   1   2      875.14      897.78     14.90 o
   0   1   2     6249.12     6280.53    105.88 o
   1   1   2    20914.36    20004.20    241.60 o
   2   1   2        0.87       25.16      6.01 o
   3   1   2     3275.81     3144.84     54.04 o
   4   1   2      131.30      161.00      8.37 o
   5   1   2      728.64      636.69     18.93 o
   6   1   2    10136.88    10693.77    176.42 o
   7   1   2     1681.08     1878.45     39.86 o
   8   1   2     1749.00     1721.95     40.54 o
   9   1   2     2688.84     2922.07     60.52 o
  10   1   2      196.09      186.88     16.11 o
  11   1   2      396.66      368.14     16.33 o
  12   1   2      123.76      143.81     20.32 o
  13   1   2       46.21       52.49     21.66 o
  14   1   2      485.54      483.31     31.70 o
  15   1   2      313.37      245.42     30.54 o
  16   1   2        0.12      -31.99     33.16 o
  17   1   2        2.63      -17.94     26.43 o
  18   1   2        8.31      -52.97     35.31 o
  19   1   2        0.08       30.64     34.72 o
  20   1   2      218.49      148.26     48.12 o
 -21   2   2       99.12       74.96     53.09 o
 -20   2   2      268.40      289.16     45.25 o
 -19   2   2        2.17      -15.52     26.62 o
 -18   2   2        7.49      -29.66     19.78 o
 -17   2   2      622.71      566.32     24.00 o
 -16   2   2      144.63      130.21     13.38 o
 -15   2   2        2.33       12.47      9.93 o
 -14   2   2       28.22        7.83     10.19 o
 -13   2   2      379.11      352.43     14.15 o
 -12   2   2      180.16      208.50     11.05 o
 -11   2   2      148.56      140.66     11.58 o
 -10   2   2        2.59       -2.80      7.93 o
  -9   2   2      614.11      632.79     15.65 o
  -8   2   2      410.80      497.17     14.16 o
  -7   2   2       12.07        6.06      5.78 o
  -6   2   2      376.74      378.29     10.11 o
  -5   2   2     1720.39     1770.88     30.45 o
  -4   2   2       77.42       83.32      5.41 o
  -3   2   2     2053.33     2062.04     31.92 o
  -2   2   2       52.52       61.04     17.06 o
  -1   2   2    29662.54    29557.93    329.71 o
   0   2   2    11092.69    10466.34    117.36 o
   1   2   2       10.79       97.25     26.98 o
   2   2   2    36068.40    34216.05    523.63 o
   3   2   2      928.60      999.02     19.15 o
   4   2   2       98.67       99.02      8.48 o
   5   2   2      419.68      413.08     15.01 o
   6   2   2     5850.03     6011.19    122.07 o
   7   2   2       26.52       12.76     13.94 o
   8   2   2      129.51      192.66     16.86 o
   9   2   2     3801.49     3855.25     86.72 o
  10   2   2      976.71     1031.59     37.88 o
  11   2   2        2.14       -8.99     19.21 o
  12   2   2     1213.46     1148.34     35.40 o
  13   2   2       63.21       62.34      9.69 o
  14   2   2      292.48      303.85     28.96 o
  15   2   2      199.74      228.17     23.96 o
  16   2   2       85.97      122.36     25.77 o
  17   2   2       31.12       30.05     20.28 o
  18   2   2       41.55       10.67     33.05 o
  19   2   2      182.45      207.28     45.26 o
  20   2   2        0.74       41.58     38.90 o
 -21   3   2       69.34       59.76     46.99 o
 -20   3   2      266.63      237.98     47.66 o
 -19   3   2        2.74      -13.68     34.35 o
 -18   3   2      329.11      329.77     30.18 o
 -17   3   2      472.87      468.48     24.11 o
 -16   3   2       13.30       25.57     13.47 o
 -15   3   2      812.46      762.24     25.53 o
 -14   3   2     1011.09     1070.47     29.03 o
 -13   3   2      290.24      308.35     15.89 o
 -12   3   2      251.22      243.79     15.22 o
 -11   3   2      384.20      388.42     14.17 o
 -10   3   2      192.97      187.53     11.19 o
  -9   3   2     3228.33     3761.32     61.32 o
  -8   3   2      304.20      274.42     10.33 o
  -7   3   2     2607.22     2525.29     42.17 o
  -6   3   2        9.14       14.27      7.59 o
  -5   3   2     1945.39     2196.11     34.78 o
  -4   3   2     2647.29     2816.06     48.95 o
  -3   3   2      438.37      359.66      7.79 o
  -2   3   2      810.00      851.54     14.19 o
  -1   3   2     8222.62     8298.24     98.84 o
   0   3   2    64507.32    62579.90   1022.72 o
   1   3   2    27766.57    26176.43    314.21 o
   2   3   2     1381.98     1384.63     26.26 o
   3   3   2      225.96      211.34      8.62 o
   4   3   2      237.61      239.11     13.66 o
   5   3   2     2918.54     2702.66     54.78 o
   6   3   2      184.18      218.24     13.02 o
   7   3   2     2313.47     2689.52     65.35 o
   8   3   2      171.90      214.75     17.41 o
   9   3   2     1576.40     1597.56     46.10 o
  10   3   2     1458.36     1479.18     50.37 o
  11   3   2        1.34       12.15     17.76 o
  12   3   2       56.10       35.33     19.19 o
  13   3   2      222.90      265.05     19.67 o
  14   3   2      799.00      874.57     27.05 o
  15   3   2       86.81       69.55     18.29 o
  16   3   2      202.81      198.62     23.79 o
  17   3   2        6.62       10.97     23.93 o
  18   3   2      248.35      136.86     79.48 o
  19   3   2        4.62       87.12     53.95 o
  20   3   2        7.29       29.58     44.37 o
 -21   4   2       49.80       90.10     63.33 o
 -20   4   2       18.73       61.48     41.23 o
 -19   4   2      137.80       49.87    104.12 o
 -18   4   2        3.67       12.02     23.92 o
 -17   4   2        4.95        9.96     15.13 o
 -16   4   2       89.32       70.90     20.53 o
 -15   4   2      258.46      254.91     16.03 o
 -14   4   2      168.97      173.11     15.15 o
 -13   4   2      450.49      462.88     21.20 o
 -12   4   2       93.29       93.42     11.68 o
 -11   4   2        0.10       14.47      9.42 o
 -10   4   2      616.87      567.00     18.17 o
  -9   4   2       12.38       26.30      8.90 o
  -8   4   2      415.42      422.09     13.94 o
  -7   4   2     2185.69     2457.12     38.20 o
  -6   4   2     1600.63     1575.62     25.60 o
  -5   4   2        3.06        6.30      4.23 o
  -4   4   2     1808.46     1967.93     32.51 o
  -3   4   2     2165.17     2118.34     32.89 o
  -2   4   2    13411.19    12985.21    157.05 o
  -1   4   2     6509.03     6090.00     79.68 o
   0   4   2    15779.04    15829.46    209.37 o
   1   4   2      524.82      541.52     14.36 o
   2   4   2     1786.26     1653.53     34.46 o
   3   4   2      452.62      474.64     16.07 o
   4   4   2     1311.40     1330.06     32.56 o
   5   4   2      121.78      120.29     11.44 o
   6   4   2     2172.40     2263.99     44.99 o
   7   4   2      876.00      923.70     26.05 o
   8   4   2      909.21      893.22     29.30 o
   9   4   2      835.71      790.34     23.13 o
  10   4   2      634.73      602.84     23.40 o
  11   4   2     1027.93     1202.33     35.03 o
  12   4   2      296.89      329.10     18.35 o
  13   4   2      891.24      915.54     32.68 o
  14   4   2      441.84      476.27     25.59 o
  15   4   2       33.57       13.53     19.52 o
  16   4   2      476.10      464.56     20.40 o
  17   4   2       20.18        7.32     20.39 o
  18   4   2       95.37       19.64     89.46 o
  19   4   2       25.15       49.37     37.79 o
  20   4   2        1.08      -44.88     41.54 o
 -20   5   2      389.60      528.11     70.84 o
 -19   5   2       29.17       -5.95     47.23 o
 -18   5   2       41.15       12.60     23.23 o
 -17   5   2       37.10       45.94     17.40 o
 -16   5   2      126.37       85.09     23.36 o
 -15   5   2      818.68      851.72     28.57 o
 -14   5   2      168.73      158.73     15.68 o
 -13   5   2       62.28       76.18     13.54 o
 -12   5   2      260.34      246.29     15.83 o
 -11   5   2      258.70      280.92     14.47 o
 -10   5   2     1617.86     1755.68     38.14 o
  -9   5   2       70.78       64.21      8.41 o
  -8   5   2        7.83       -5.58      6.59 o
  -7   5   2      589.26      631.35     14.22 o
  -6   5   2      200.93      204.14      9.29 o
  -5   5   2     6180.81     6394.02     79.87 o
  -4   5   2        0.64        2.07      4.38 o
  -3   5   2     1425.46     1520.40     28.67 o
  -2   5   2      195.30      264.57      7.52 o
  -1   5   2     8401.40     8492.67    125.26 o
   0   5   2     4819.58     4430.53     69.50 o
   1   5   2     2984.63     2686.10     43.24 o
   2   5   2      119.96      142.64      7.70 o
   3   5   2     1741.87     1629.68     35.32 o
   4   5   2      865.65      710.79     22.12 o
   5   5   2        0.05       -7.58      9.06 o
   6   5   2      284.33      309.50     16.19 o
   7   5   2     1128.16     1124.61     27.04 o
   8   5   2     3090.14     3243.85     55.91 o
   9   5   2     1560.39     1473.19     35.37 o
  10   5   2       19.88       24.48     13.44 o
  11   5   2      174.78      164.87     13.51 o
  12   5   2      938.26      971.77     31.36 o
  13   5   2        0.38        7.06     24.48 o
  14   5   2      646.25      613.28     26.74 o
  15   5   2      333.19      366.75     32.64 o
  16   5   2       23.84       21.15     19.68 o
  17   5   2      158.37      180.26     24.65 o
  18   5   2        0.09       27.03     36.50 o
  19   5   2        0.31      -10.20     38.81 o
  20   5   2       99.81       96.15     57.07 o
 -20   6   2        7.45       21.47     47.23 o
 -19   6   2      126.98      126.79     48.30 o
 -18   6   2       23.89       -4.29     57.96 o
 -17   6   2      149.67      176.72     23.51 o
 -16   6   2       16.06       24.89     20.34 o
 -15   6   2      916.77      861.72     36.45 o
 -14   6   2        5.64       22.64     14.40 o
 -13   6   2        5.07       23.81     13.37 o
 -12   6   2      969.10     1084.29     30.58 o
 -11   6   2      462.50      465.50     18.03 o
 -10   6   2     1631.73     1638.05     36.08 o
  -9   6   2        8.46        4.25      7.38 o
  -8   6   2       10.54        4.98      7.38 o
  -7   6   2      328.77      331.88     11.80 o
  -6   6   2     1709.38     1855.01     29.25 o
  -5   6   2      564.79      672.95     20.02 o
  -4   6   2      102.27      115.90     12.02 o
  -3   6   2       55.12       65.45      6.82 o
  -2   6   2      127.31      159.54      7.60 o
  -1   6   2      511.00      483.09     13.69 o
   0   6   2       16.70       13.91      6.68 o
   1   6   2       40.16       78.07      8.04 o
   2   6   2     2308.15     2395.90     44.64 o
   3   6   2      953.58     1028.92     21.95 o
   4   6   2     3193.70     3289.73     66.13 o
   5   6   2       49.93       39.71     14.70 o
   6   6   2      223.97      178.65     14.09 o
   7   6   2       11.52       16.18     12.28 o
   8   6   2       10.25       13.70     11.13 o
   9   6   2      336.87      312.62     10.22 o
  10   6   2        0.50       16.36      8.62 o
  11   6   2      157.59      130.18     13.24 o
  12   6   2      871.72      929.95     32.06 o
  13   6   2        0.68       -2.89     12.36 o
  14   6   2      570.00      644.00     31.56 o
  15   6   2      229.09      250.44     21.89 o
  16   6   2       57.61       88.56     24.04 o
  17   6   2       17.85      -51.02     40.52 o
  18   6   2        6.83       17.72     40.10 o
  19   6   2      101.14        5.07    109.49 o
  20   6   2       60.37      126.60     46.25 o
 -20   7   2        2.61      -15.03     70.84 o
 -19   7   2      149.34       21.12    108.41 o
 -18   7   2       49.88       59.35     37.63 o
 -17   7   2       69.64      110.82     23.74 o
 -16   7   2       48.43       34.04     18.40 o
 -15   7   2       21.48       29.94     16.90 o
 -14   7   2     2029.47     2390.20     56.37 o
 -13   7   2        7.00        3.30     14.08 o
 -12   7   2      515.82      493.80     22.79 o
 -11   7   2     3856.91     4005.56     79.66 o
 -10   7   2     1145.93     1251.73     27.56 o
  -9   7   2      195.97      199.23     11.32 o
  -8   7   2       43.14       28.10      7.43 o
  -7   7   2       66.90       66.33      7.57 o
  -6   7   2      594.57      649.87     16.28 o
  -5   7   2      365.85      377.68     11.84 o
  -4   7   2      749.62      761.22     20.08 o
  -3   7   2        4.72        2.09      6.99 o
  -2   7   2     3237.97     3328.28     55.17 o
  -1   7   2     1602.44     1556.62     33.28 o
   0   7   2     6503.45     6157.18    107.76 o
   1   7   2      644.65      630.42     19.36 o
   2   7   2      875.35      797.23     21.08 o
   3   7   2      138.97      122.87     10.01 o
   4   7   2     1021.34     1065.47     28.74 o
   5   7   2     2990.43     3010.66     64.88 o
   6   7   2     1996.85     1965.59     47.29 o
   7   7   2     4771.34     5037.05     99.97 o
   8   7   2     5363.90     6017.42    119.28 o
   9   7   2      186.99      178.71     18.53 o
  10   7   2       13.47       22.65     15.49 o
  11   7   2       52.44       38.12     11.19 o
  12   7   2       99.99       70.49     15.79 o
  13   7   2     2512.86     2767.28     67.60 o
  14   7   2       45.67       41.83     15.48 o
  15   7   2      681.64      699.56     37.16 o
  16   7   2      180.03      151.48     26.93 o
  17   7   2      166.76      174.45     32.44 o
  18   7   2        0.03       -6.88     43.17 o
  19   7   2      642.91      791.74     68.93 o
  20   7   2        0.33      -31.64     47.26 o
 -20   8   2        0.98       45.08     88.02 o
 -19   8   2        0.85       23.61     57.96 o
 -18   8   2      338.71      321.64     55.11 o
 -17   8   2       56.32       45.31     24.54 o
 -16   8   2       21.17       20.16     19.59 o
 -15   8   2       19.08       32.96     15.16 o
 -14   8   2     3970.03     4364.04     93.98 o
 -13   8   2      136.91      118.90     14.41 o
 -12   8   2     3913.15     4347.06     87.56 o
 -11   8   2      669.87      686.99     23.36 o
 -10   8   2        0.52        4.36     10.38 o
  -9   8   2      316.88      291.43     13.71 o
  -8   8   2     1861.35     1963.45     34.65 o
  -7   8   2      715.91      762.01     18.49 o
  -6   8   2      250.85      226.43     10.42 o
  -5   8   2     1453.23     1569.85     34.97 o
  -4   8   2     3475.67     3831.59     67.90 o
  -3   8   2     1684.46     1678.66     34.09 o
  -2   8   2       77.60       92.30      9.20 o
  -1   8   2     2234.02     2464.58     45.51 o
   0   8   2     3739.90     3935.32     65.54 o
   1   8   2      728.26      623.87     17.63 o
   2   8   2      294.75      298.08     13.39 o
   3   8   2      577.81      623.81     19.26 o
   4   8   2     3033.06     3385.10     63.42 o
   5   8   2      519.93      489.34     22.29 o
   6   8   2      294.25      334.26     19.47 o
   7   8   2     2274.27     2513.37     60.12 o
   8   8   2       12.62       29.59     13.37 o
   9   8   2      167.84      172.25     17.91 o
  10   8   2       44.00       37.20     18.61 o
  11   8   2       89.97      101.25     18.23 o
  12   8   2     2413.94     2715.98     74.50 o
  13   8   2     1082.32     1054.77     34.69 o
  14   8   2     1106.04     1224.23     38.16 o
  15   8   2      308.59      325.66     24.18 o
  16   8   2      754.47      748.74     34.89 o
  17   8   2       13.39      -22.04     59.35 o
  18   8   2      375.31      492.52     57.62 o
  19   8   2      124.35      127.41     57.37 o
  20   8   2        7.03       33.91     43.48 o
 -20   9   2       43.32       42.94     72.99 o
 -19   9   2      107.08      227.56     68.70 o
 -18   9   2      249.38      358.52     62.26 o
 -17   9   2        0.61        4.36     22.90 o
 -16   9   2        1.04        9.98     17.65 o
 -15   9   2        2.25       -0.39     19.39 o
 -14   9   2       71.28       57.01     17.54 o
 -13   9   2        4.07       12.69     14.09 o
 -12   9   2        0.50      -13.85     11.17 o
 -11   9   2     1083.76     1000.36     26.15 o
 -10   9   2      915.98      943.87     24.71 o
  -9   9   2        1.37        6.51      9.62 o
  -8   9   2      787.94      830.21     22.06 o
  -7   9   2       39.74       36.27      8.00 o
  -6   9   2       25.74       13.48      9.73 o
  -5   9   2     1225.55     1381.78     28.09 o
  -4   9   2      542.37      555.88     20.17 o
  -3   9   2     4013.63     4348.12     73.58 o
  -2   9   2      650.86      667.05     19.78 o
  -1   9   2      897.44      977.79     26.65 o
   0   9   2        3.12       -1.52      7.48 o
   1   9   2       31.11       26.40      7.97 o
   2   9   2     1619.92     1667.57     36.02 o
   3   9   2       12.15        6.10      9.79 o
   4   9   2     2331.11     2578.16     52.88 o
   5   9   2      185.87      195.92     13.52 o
   6   9   2     1687.65     1860.24     49.09 o
   7   9   2     2034.02     2017.37     53.49 o
   8   9   2       98.39      124.23     17.95 o
   9   9   2       24.58        7.88     14.73 o
  10   9   2     1881.41     1958.26     55.93 o
  11   9   2     1942.18     1897.64     72.49 o
  12   9   2      428.86      423.42     29.77 o
  13   9   2      878.35      894.90     40.95 o
  14   9   2       89.41       32.67     24.40 o
  15   9   2     1185.17     1150.30     50.65 o
  16   9   2       11.37      -23.22     30.79 o
  17   9   2       88.05      102.91     41.97 o
  18   9   2      231.62      253.14     50.61 o
  19   9   2       19.70        0.72     57.70 o
 -19  10   2       17.75      -19.32     51.52 o
 -18  10   2       32.17       -4.29     40.79 o
 -17  10   2        0.28      -18.95     27.24 o
 -16  10   2      411.10      406.84     31.91 o
 -15  10   2       72.39       82.50     18.68 o
 -14  10   2       50.07       36.13     19.63 o
 -13  10   2        0.15        0.67     12.61 o
 -12  10   2     3733.62     4188.12     76.06 o
 -11  10   2      128.98      124.03     14.93 o
 -10  10   2     1858.65     1949.49     42.58 o
  -9  10   2      166.80      169.09     12.18 o
  -8  10   2     2081.84     2254.51     42.31 o
  -7  10   2       91.30       99.61      9.02 o
  -6  10   2     3128.63     3443.38     56.67 o
  -5  10   2     3704.00     4189.87     70.85 o
  -4  10   2     1442.57     1607.32     39.29 o
  -3  10   2     3595.94     4075.62     79.56 o
  -2  10   2        2.45        9.78      8.66 o
  -1  10   2     1109.56     1229.86     47.63 o
   0  10   2        6.95        2.13     10.00 o
   1  10   2      701.36      763.19     21.73 o
   2  10   2        1.82        1.60      8.83 o
   3  10   2     1747.02     1823.75     40.10 o
   4  10   2      210.13      210.66     14.05 o
   5  10   2       10.63       19.39      6.98 o
   6  10   2     2542.90     2843.73     61.06 o
   7  10   2      129.56      116.95     16.77 o
   8  10   2       52.09       16.92     25.74 o
   9  10   2     1081.24     1068.36     37.41 o
  10  10   2     1488.60     1598.70     72.84 o
  11  10   2        0.13      -18.89     19.00 o
  12  10   2      117.66      137.46     22.58 o
  13  10   2      195.24      152.56     24.16 o
  14  10   2      864.34      885.84     46.86 o
  15  10   2      110.15      118.08     29.58 o
  16  10   2      190.93      209.71     46.48 o
  17  10   2        0.06       29.61     34.20 o
  18  10   2       11.48      -12.94     55.19 o
  19  10   2        0.13       -1.13     43.58 o
 -19  11   2      189.19      334.90     90.17 o
 -18  11   2      110.53       72.99     72.99 o
 -17  11   2       40.76        7.39     38.92 o
 -16  11   2       44.63       25.73     25.91 o
 -15  11   2      216.53      207.90     23.30 o
 -14  11   2       70.41       86.30     19.60 o
 -13  11   2       30.20       13.18     14.86 o
 -12  11   2     1443.64     1556.56     39.26 o
 -11  11   2      101.31      103.30     12.37 o
 -10  11   2        3.05       21.27     10.97 o
  -9  11   2       69.25       58.70     11.14 o
  -8  11   2       91.47      121.83     11.85 o
  -7  11   2      208.36      208.36     11.76 o
  -6  11   2      329.67      305.99     17.12 o
  -5  11   2      171.25      221.78     14.67 o
  -4  11   2     1022.55     1184.90     29.47 o
  -3  11   2      320.89      346.60     17.03 o
  -2  11   2       18.94       32.18      9.88 o
  -1  11   2      627.35      689.15     21.69 o
   0  11   2     1162.33     1277.80     30.89 o
   1  11   2      342.81      301.38     16.39 o
   2  11   2      266.72      363.07     15.81 o
   3  11   2       23.46       19.71     11.19 o
   4  11   2      462.01      430.83     19.42 o
   5  11   2      553.85      550.28     17.27 o
   6  11   2     1120.37     1107.09     28.92 o
   7  11   2      749.77      800.72     31.04 o
   8  11   2      426.88      486.22     24.28 o
   9  11   2      116.93      124.08     20.51 o
  10  11   2      574.59      559.69     30.34 o
  11  11   2      284.08      291.52     25.29 o
  12  11   2       78.86       73.98     14.72 o
  13  11   2      216.18      199.08     27.85 o
  14  11   2      148.56      109.70     27.71 o
  15  11   2      209.29      200.95     31.84 o
  16  11   2      414.70      457.36     45.76 o
  17  11   2       30.22      -12.44     35.14 o
  18  11   2      116.32       72.01     52.26 o
  19  11   2       33.34       93.12     47.88 o
 -19  12   2       74.81      193.21     83.73 o
 -18  12   2       83.05       21.47     85.87 o
 -17  12   2        0.06        0.00     50.45 o
 -16  12   2       18.35      -35.05     73.03 o
 -15  12   2       94.00      107.43     28.61 o
 -14  12   2       29.94       66.20     16.71 o
 -13  12   2       38.59       29.80     14.86 o
 -12  12   2      993.01     1065.04     32.67 o
 -11  12   2      474.47      448.34     20.56 o
 -10  12   2       33.64       31.18     12.47 o
  -9  12   2       76.71       69.05     13.45 o
  -8  12   2      633.58      623.84     19.55 o
  -7  12   2      130.91      121.50     11.36 o
  -6  12   2      476.56      466.44     18.96 o
  -5  12   2     1010.65     1069.07     29.64 o
  -4  12   2        6.74        1.41     10.96 o
  -3  12   2       34.05       28.66     12.26 o
  -2  12   2      136.77      136.24     15.89 o
  -1  12   2      293.85      398.18     15.08 o
   0  12   2       76.59       69.36     11.73 o
   1  12   2      381.50      351.09     16.03 o
   2  12   2      636.54      647.61     24.28 o
   3  12   2     3453.30     3862.45     85.31 o
   4  12   2      240.84      266.47     21.12 o
   5  12   2      636.84      564.13     22.57 o
   6  12   2      337.25      388.82     19.15 o
   7  12   2       48.59       52.27     15.21 o
   8  12   2      291.30      268.85     23.37 o
   9  12   2       43.40       34.80     18.08 o
  10  12   2      569.00      527.47     30.15 o
  11  12   2      289.50      253.82     26.94 o
  12  12   2      642.65      579.76     34.89 o
  13  12   2       15.46       42.78     21.90 o
  14  12   2      409.93      368.43     32.91 o
  15  12   2       33.43      -56.48     56.40 o
  16  12   2        3.47       48.36     39.70 o
  17  12   2       36.39        8.05     58.06 o
  18  12   2       10.70       18.03     38.93 o
 -18  13   2       16.34      -53.67     49.38 o
 -17  13   2      131.27       75.14     57.96 o
 -16  13   2      232.33      217.93     35.56 o
 -15  13   2      215.35      218.31     29.86 o
 -14  13   2        8.00       25.79     20.63 o
 -13  13   2      336.48      354.64     21.88 o
 -12  13   2      818.79      823.08     29.63 o
 -11  13   2       15.77       15.38     14.17 o
 -10  13   2       44.96       30.12     13.19 o
  -9  13   2       98.21       89.60     12.47 o
  -8  13   2      331.05      336.18     16.32 o
  -7  13   2     2213.42     2271.70     46.65 o
  -6  13   2       19.78       25.40     12.07 o
  -5  13   2       72.20       54.26     13.12 o
  -4  13   2      198.68      163.78     15.38 o
  -3  13   2        5.25        6.38     11.77 o
  -2  13   2      639.61      626.97     24.62 o
  -1  13   2     1036.84     1133.31     32.53 o
   0  13   2       64.71       79.47     14.07 o
   1  13   2       43.83       34.89     10.89 o
   2  13   2      179.37      178.97     17.02 o
   3  13   2       10.74       34.01     12.61 o
   4  13   2      638.73      745.73     29.17 o
   5  13   2       22.10       20.06     16.05 o
   6  13   2      700.56      673.57     22.26 o
   7  13   2      407.67      377.95     16.25 o
   8  13   2       55.61       76.14     20.32 o
   9  13   2      361.76      353.78     29.58 o
  10  13   2      894.95      969.23     42.20 o
  11  13   2      203.90      247.81     26.24 o
  12  13   2      278.89      214.14     29.46 o
  13  13   2       30.46       31.85     16.23 o
  14  13   2      246.85      234.91     33.28 o
  15  13   2        9.09       34.08     38.20 o
  16  13   2        8.22        8.43     41.70 o
  17  13   2       38.87       73.91     43.76 o
  18  13   2       52.47       60.22     51.00 o
 -18  14   2        1.34      -21.47     75.14 o
 -17  14   2      170.02      148.13     60.11 o
 -16  14   2       13.02       70.84     57.96 o
 -15  14   2        0.21      -36.80     37.49 o
 -14  14   2        5.70       10.30     26.15 o
 -13  14   2       53.05       63.04     17.60 o
 -12  14   2      788.83      819.72     30.43 o
 -11  14   2      288.58      296.34     17.04 o
 -10  14   2      109.63       84.61     14.16 o
  -9  14   2       28.28       40.08     12.19 o
  -8  14   2      296.70      274.25     18.71 o
  -7  14   2      251.60      276.13     15.70 o
  -6  14   2      818.39      915.69     25.33 o
  -5  14   2      382.91      456.23     19.19 o
  -4  14   2       42.20       36.86     12.62 o
  -3  14   2      458.75      542.46     21.66 o
  -2  14   2      362.16      407.13     21.73 o
  -1  14   2      239.81      234.47     16.71 o
   0  14   2     1284.91     1336.08     36.41 o
   1  14   2       33.09       28.65     16.36 o
   2  14   2     1276.08     1259.90     39.17 o
   3  14   2      935.64     1002.55     30.60 o
   4  14   2      462.76      528.49     24.01 o
   5  14   2       41.62       38.57     13.73 o
   6  14   2      423.28      402.26     19.52 o
   7  14   2      129.74      128.54     14.66 o
   8  14   2        6.54        7.43     17.66 o
   9  14   2       28.00       36.81     22.51 o
  10  14   2      793.73      803.01     38.86 o
  11  14   2      134.53      164.57     29.34 o
  12  14   2       11.22       71.57     26.99 o
  13  14   2      237.00      259.62     36.83 o
  14  14   2        1.68        2.58     53.74 o
  15  14   2       30.18       62.12     40.42 o
  16  14   2        2.02       -4.47     47.30 o
  17  14   2      128.43      133.91     45.45 o
  18  14   2        2.02       -2.58     55.26 o
 -18  15   2       19.67      141.69     79.43 o
 -17  15   2        1.99       -4.29     70.84 o
 -16  15   2      181.36      217.74     50.43 o
 -15  15   2        3.41      -51.52     55.82 o
 -14  15   2       42.34        7.94     25.76 o
 -13  15   2       17.21       14.82     18.77 o
 -12  15   2        1.10        8.60     15.36 o
 -11  15   2        4.05      -25.01     16.67 o
 -10  15   2       27.34       30.77     17.69 o
  -9  15   2      166.06      151.41     15.63 o
  -8  15   2      439.52      450.96     20.59 o
  -7  15   2      888.17      857.63     25.84 o
  -6  15   2      201.31      200.93     16.22 o
  -5  15   2      358.99      346.16     19.84 o
  -4  15   2      221.84      209.31     21.36 o
  -3  15   2      568.79      603.82     23.74 o
  -2  15   2        2.06       18.60     23.05 o
  -1  15   2       67.09       82.28     21.02 o
   0  15   2      288.78      325.63     17.57 o
   1  15   2     1210.94     1340.70     35.63 o
   2  15   2       10.73       14.93     14.13 o
   3  15   2      527.23      470.92     22.42 o
   4  15   2       13.48       24.79     15.51 o
   5  15   2      114.38       70.99     15.10 o
   6  15   2      754.75      761.63     26.05 o
   7  15   2      144.92      126.62     14.89 o
   8  15   2        1.85       14.17     10.49 o
   9  15   2      108.98      124.23     23.78 o
  10  15   2      425.92      389.12     35.33 o
  11  15   2      159.15      163.72     25.24 o
  12  15   2        7.80       32.86     26.32 o
  13  15   2        6.61       30.73     35.64 o
  14  15   2      142.16       74.06     46.30 o
  15  15   2       25.18       17.79     34.42 o
  16  15   2        3.49       -9.66     40.69 o
  17  15   2       87.95       75.62     41.81 o
 -17  16   2        2.25      -19.32     60.11 o
 -15  16   2      170.33      212.16     47.80 o
 -14  16   2       41.67       53.66     25.92 o
 -13  16   2        5.93        0.17     19.09 o
 -12  16   2       70.09       52.93     19.59 o
 -11  16   2       55.43       64.38     24.56 o
 -10  16   2      372.42      342.51     21.56 o
  -9  16   2        9.51       10.29     13.60 o
  -8  16   2     1749.40     1816.01     42.11 o
  -7  16   2      126.38       67.02     18.62 o
  -6  16   2      470.37      511.16     25.20 o
  -5  16   2        6.74       14.34     13.90 o
  -4  16   2     2731.25     2999.62     66.47 o
  -3  16   2      687.64      705.98     26.47 o
  -2  16   2       46.94       62.18     14.45 o
  -1  16   2      321.10      333.26     22.26 o
   0  16   2      255.02      283.76     19.44 o
   1  16   2        4.62       -0.81     13.37 o
   2  16   2      120.78      125.88     15.39 o
   3  16   2       74.77       64.23     15.07 o
   4  16   2      173.43      191.14     21.27 o
   5  16   2        1.03        2.52     17.03 o
   6  16   2     1205.84     1221.20     42.03 o
   7  16   2      602.57      719.58     26.05 o
   8  16   2      356.99      336.18     18.71 o
   9  16   2        1.23      -10.82     19.36 o
  10  16   2      186.25      190.40     29.26 o
  11  16   2       61.54       84.62     36.16 o
  12  16   2       74.84       10.99     33.47 o
  13  16   2      350.45      284.48     53.39 o
  14  16   2      106.13       81.05     75.78 o
  15  16   2        5.29      -35.67     39.99 o
  16  16   2       32.03      -40.95     55.06 o
  17  16   2       74.55      115.09     61.03 o
 -15  17   2       11.80       59.31     47.94 o
 -14  17   2        0.82      -38.34     29.75 o
 -13  17   2        1.97       -6.58     25.28 o
 -12  17   2        6.67       31.05     20.05 o
 -11  17   2      431.03      456.43     25.82 o
 -10  17   2      716.15      749.70     33.64 o
  -9  17   2       84.49       59.84     17.21 o
  -8  17   2     2539.21     2480.95     55.37 o
  -7  17   2       13.86       24.64     16.58 o
  -6  17   2      594.88      603.62     25.35 o
  -5  17   2       36.77       27.91     15.03 o
  -4  17   2      166.33      138.28     19.42 o
  -3  17   2      175.36      165.93     18.11 o
  -2  17   2       97.70       98.43     17.33 o
  -1  17   2      172.53      228.86     19.54 o
   0  17   2      239.18      264.80     23.71 o
   1  17   2     4249.47     4744.68     92.34 o
   2  17   2       17.20       11.70     13.92 o
   3  17   2     1911.33     1955.90     50.77 o
   4  17   2      615.28      627.58     28.44 o
   5  17   2       12.19       -1.30     15.98 o
   6  17   2      825.87      759.67     36.61 o
   7  17   2      246.21      266.14     23.62 o
   8  17   2      109.51      115.71     23.37 o
   9  17   2       24.88      -13.24     25.20 o
  10  17   2      411.23      435.85     37.86 o
  11  17   2       22.07       40.41     33.99 o
  12  17   2      130.00       87.58     37.74 o
  13  17   2       54.61       34.00     32.49 o
  14  17   2       26.35       19.19     33.16 o
  15  17   2        3.16        3.92     57.47 o
  16  17   2        0.02       46.25     51.44 o
 -16  18   2       12.44      -90.17     60.11 o
 -15  18   2      181.99      226.14     50.83 o
 -14  18   2       22.88       26.08     39.90 o
 -13  18   2        1.64       52.64     35.20 o
 -12  18   2       63.17       59.63     24.31 o
 -11  18   2      607.90      621.83     31.64 o
 -10  18   2       10.15        9.34     20.74 o
  -9  18   2        4.84      -14.04     18.96 o
  -8  18   2      348.15      349.00     35.94 o
  -7  18   2        0.78       13.66     16.35 o
  -6  18   2      937.06      798.57     30.96 o
  -5  18   2     1159.38     1234.63     37.51 o
  -4  18   2       15.60       30.67     18.30 o
  -3  18   2      529.81      583.34     28.15 o
  -2  18   2      103.74      104.46     19.89 o
  -1  18   2      548.36      576.81     27.01 o
   0  18   2      284.60      275.32     20.24 o
   1  18   2       32.53       31.32     16.48 o
   2  18   2        1.04        5.53     15.92 o
   3  18   2       27.42       25.26     16.33 o
   4  18   2      119.46      131.75     18.10 o
   5  18   2      128.96      126.57     20.79 o
   6  18   2     2057.00     2193.04     67.69 o
   7  18   2      211.28      219.76     24.85 o
   8  18   2      616.83      632.35     30.92 o
   9  18   2      579.19      544.86     34.82 o
  10  18   2       89.85      111.27     49.17 o
  11  18   2      192.73      206.01     45.47 o
  12  18   2       70.97       56.90     34.07 o
  13  18   2       19.12       57.94     36.73 o
  14  18   2      124.41      141.52     47.03 o
  15  18   2        3.21       17.48     52.05 o
  16  18   2        1.26       25.14     46.46 o
 -15  19   2       17.00      -16.76     35.66 o
 -14  19   2      241.75      192.06     45.46 o
 -13  19   2       83.79       87.58     31.43 o
 -12  19   2      116.86      130.83     32.57 o
 -11  19   2      117.58      100.50     29.12 o
 -10  19   2        0.00       15.62     25.11 o
  -9  19   2        0.75       33.65     30.03 o
  -8  19   2       10.12        8.82     24.74 o
  -7  19   2      158.94      181.54     26.17 o
  -6  19   2        0.44      -16.04     24.29 o
  -5  19   2        3.88        7.19     31.98 o
  -4  19   2      647.34      651.05     35.13 o
  -3  19   2      902.47      988.21     36.20 o
  -2  19   2       20.48       15.21     18.86 o
  -1  19   2       10.21       21.19     17.95 o
   0  19   2       67.98       55.41     20.61 o
   1  19   2     2470.92     2671.68     65.99 o
   2  19   2      221.12      222.98     20.96 o
   3  19   2      149.85      141.92     21.40 o
   4  19   2        1.87       21.41     18.06 o
   5  19   2       34.54        6.47     19.15 o
   6  19   2      763.65      774.19     33.38 o
   7  19   2      326.32      325.53     27.87 o
   8  19   2       24.99       29.58     32.34 o
   9  19   2        1.94        9.42     15.88 o
  10  19   2        1.34       21.93     31.99 o
  11  19   2       28.30       31.00     33.68 o
  12  19   2       42.44       68.21     35.95 o
  13  19   2        6.66      -55.86     40.84 o
  14  19   2       37.36       -0.27     45.02 o
  15  19   2        0.18      -57.85     40.71 o
 -15  20   2       31.40       80.78     72.99 o
 -14  20   2       20.32      -34.29     56.18 o
 -13  20   2        1.99       40.86     33.59 o
 -12  20   2       90.62       67.32     30.34 o
 -11  20   2      109.81       94.89     26.84 o
 -10  20   2        9.69       52.15     21.25 o
  -9  20   2       51.77       46.68     26.01 o
  -8  20   2       14.26       11.82     24.92 o
  -7  20   2        0.18       -3.38     22.79 o
  -6  20   2        8.83      -17.48     20.63 o
  -5  20   2      446.21      420.21     34.13 o
  -4  20   2      161.85      161.59     27.88 o
  -3  20   2        3.57        3.30     25.24 o
  -2  20   2       34.39       29.23     32.49 o
  -1  20   2       21.12      -23.29     33.03 o
   0  20   2      100.63       55.93     22.10 o
   1  20   2      119.18       91.78     27.36 o
   2  20   2      144.93      105.21     21.80 o
   3  20   2       43.74       18.29     31.21 o
   4  20   2       13.38      -18.69     26.77 o
   5  20   2        3.94       17.86     24.67 o
   6  20   2        2.23      -15.94     23.79 o
   7  20   2       61.43       50.71     29.92 o
   8  20   2        3.78       -0.96     22.02 o
   9  20   2       89.73       95.32     26.34 o
  10  20   2        0.03      -17.29     31.87 o
  11  20   2       18.99      106.10     55.88 o
  12  20   2        0.46       28.80     41.17 o
  13  20   2       24.51       39.66     40.68 o
  14  20   2        3.96       51.15     52.54 o
 -14  21   2        1.59       16.85     50.79 o
 -13  21   2      269.38      211.67     42.90 o
 -12  21   2      199.47      174.30     43.42 o
 -11  21   2      282.30      229.20     34.33 o
 -10  21   2       13.36       20.46     37.24 o
  -9  21   2        1.45       22.55     25.78 o
  -8  21   2        0.00        3.19     33.03 o
  -7  21   2      233.05      225.38     37.91 o
  -6  21   2       85.38       43.62     22.91 o
  -5  21   2      174.61      177.10     35.96 o
  -4  21   2      428.94      436.59     39.59 o
  -3  21   2      102.02      129.89     33.11 o
  -2  21   2     1044.79     1072.12     59.98 o
  -1  21   2       65.54       63.67     28.79 o
   0  21   2      111.59       98.84     33.83 o
   1  21   2      226.87      253.72     47.52 o
   2  21   2      253.68      247.52     30.98 o
   3  21   2       57.56       21.84     35.32 o
   4  21   2      734.92      695.28     60.11 o
   5  21   2        5.66      -24.34     37.27 o
   6  21   2       16.09       56.81     25.98 o
   7  21   2       24.23       18.41     28.64 o
   8  21   2       23.19       15.30     23.33 o
   9  21   2        0.31      -71.70    100.90 o
  10  21   2       12.87       30.41     43.29 o
  11  21   2       42.21       50.09     42.21 o
  12  21   2        3.68       -0.07     39.84 o
  13  21   2       23.28       41.32     79.06 o
 -13  22   2       35.52        8.87     44.88 o
 -12  22   2       41.73      -43.81     43.70 o
 -11  22   2       55.48        8.55     50.50 o
 -10  22   2       22.54       73.66     41.42 o
  -9  22   2      293.16      270.51     56.89 o
  -8  22   2      429.99      403.93     46.23 o
  -7  22   2      601.78      544.39     38.72 o
  -6  22   2       20.68       58.64     27.00 o
  -5  22   2       45.49       77.27     39.29 o
  -4  22   2        8.24      -10.09     27.87 o
  -3  22   2      258.34      226.47     37.49 o
  -2  22   2       53.54       30.05     26.06 o
  -1  22   2      367.16      263.62     52.68 o
   0  22   2       25.72      -47.93     46.39 o
   1  22   2       12.61       79.07     42.57 o
   2  22   2        0.65      -16.00     30.60 o
   3  22   2       13.58        1.34     40.67 o
   4  22   2      214.67      162.93     40.59 o
   5  22   2      419.87      397.68     50.22 o
   6  22   2       75.81       65.99     27.99 o
   7  22   2      251.02      228.85     44.62 o
   8  22   2       57.37       21.94     26.92 o
   9  22   2       70.23       31.77     36.83 o
  10  22   2       11.39       28.66     52.95 o
  11  22   2       95.67       51.72     45.87 o
  12  22   2        9.70      -37.29     44.48 o
  13  22   2       76.92       78.01     56.34 o
 -12  23   2        0.29       21.47     42.50 o
 -11  23   2       15.04       10.78     64.78 o
 -10  23   2      207.35      206.35     43.15 o
  -9  23   2       84.36       32.45     40.54 o
  -8  23   2       92.80       56.25     55.34 o
  -7  23   2       42.70       16.15     39.04 o
  -6  23   2       51.59      -16.25     28.55 o
  -5  23   2        1.32       27.65     34.16 o
  -4  23   2       19.04      -10.36     60.13 o
  -3  23   2       16.33      -11.32     35.31 o
  -2  23   2       19.40        2.30     65.74 o
  -1  23   2       47.26       59.91     33.95 o
   0  23   2      471.49      426.56     96.30 o
   1  23   2       32.13       62.20     53.07 o
   2  23   2       65.48      142.76     54.59 o
   3  23   2       86.18      101.87     36.69 o
   4  23   2        4.46        5.42     31.79 o
   5  23   2        9.43      -20.98     38.72 o
   6  23   2       12.75       34.95     29.01 o
   7  23   2        0.00       18.45     32.78 o
   8  23   2      377.15      290.83     55.93 o
   9  23   2       24.59      -20.47     46.26 o
  10  23   2       19.88      -18.98     49.08 o
  11  23   2        0.32       49.06     59.78 o
  12  23   2       69.85      187.22     58.53 o
 -11  24   2       77.86      135.52     83.73 o
 -10  24   2      165.11      135.95     44.21 o
  -9  24   2        5.01       76.00     56.91 o
  -8  24   2      649.09      882.89     72.57 o
  -7  24   2      357.73      430.67     51.80 o
  -6  24   2       43.06       60.92     36.73 o
  -5  24   2       11.98       -1.24     33.53 o
  -4  24   2        7.75       22.57     39.50 o
  -3  24   2      863.95      806.63    149.41 o
  -2  24   2       31.33       59.60     49.40 o
  -1  24   2      150.58      -35.06     69.77 o
   0  24   2       13.17       33.28     47.66 o
   1  24   2        1.34       12.75     46.07 o
   2  24   2       32.75      -19.84     81.58 o
   3  24   2      106.47      143.26     54.64 o
   4  24   2       29.31       46.00     35.64 o
   5  24   2      397.37      378.93     75.64 o
   6  24   2       57.99       82.58     43.02 o
   7  24   2      577.68      767.83     68.18 o
   8  24   2      173.43      140.58     55.63 o
   9  24   2        3.37       -7.78     44.99 o
  10  24   2       56.73       91.29     49.98 o
  -9  25   2       83.98       57.57     50.45 o
  -8  25   2        1.04      -23.01     49.44 o
  -7  25   2        0.10      -17.90    127.18 o
  -6  25   2      106.77       37.32     50.83 o
  -5  25   2        0.96       37.10     45.19 o
  -4  25   2       14.61      -16.29     64.18 o
  -3  25   2        0.06      -45.47     59.14 o
  -2  25   2      110.29      111.03     89.09 o
  -1  25   2        0.05      -20.04     73.22 o
   0  25   2      176.06      258.64     79.93 o
   1  25   2       24.32       75.75     66.74 o
   2  25   2      158.64      110.03     71.87 o
   3  25   2       49.44       66.12     53.59 o
   4  25   2      141.92       83.50     55.56 o
   5  25   2       97.51       66.36     44.30 o
   6  25   2      270.47      321.09    159.94 o
   7  25   2        0.84      -24.55     57.40 o
   8  25   2      308.65      384.60     70.57 o
   9  25   2        8.93       41.05     50.07 o
  -8  26   2        7.95       27.38     61.04 o
  -7  26   2        6.59       79.31     61.75 o
  -6  26   2      117.64       86.42     64.40 o
  -5  26   2       41.31       60.07     53.68 o
  -4  26   2       70.80      112.34     76.21 o
  -3  26   2        0.05       -4.53     53.55 o
  -2  26   2       85.00      111.41     70.91 o
  -1  26   2        9.35      -61.59     74.06 o
   0  26   2        4.13       -6.75     77.29 o
   1  26   2       68.63       39.34     55.99 o
   2  26   2       23.41      143.66     76.21 o
   3  26   2      173.39      224.79     63.39 o
   4  26   2       30.59       46.82     71.30 o
   5  26   2       14.68      -32.15     62.66 o
   6  26   2      118.40      156.82     68.00 o
   7  26   2       45.96       24.87     52.03 o
   8  26   2       49.16      -21.99     93.73 o
  -6  27   2       35.87        1.23     83.56 o
  -5  27   2        1.05      -51.07     49.69 o
  -4  27   2        1.24        8.05     62.70 o
  -3  27   2        1.27     -150.43    243.66 o
  -2  27   2       14.47      115.44     76.38 o
  -1  27   2        4.09       -1.11     55.51 o
   0  27   2       26.87      -39.55     98.75 o
   1  27   2        3.02      -17.17    100.90 o
   2  27   2        4.62       51.55     51.96 o
   3  27   2       16.83       61.44     66.55 o
   4  27   2      132.28      113.54     70.23 o
   5  27   2       11.55      122.16     70.58 o
   6  27   2      164.38       56.01     74.22 o
  -2  28   2      109.23      175.04     70.84 o
  -1  28   2        9.16        2.47     79.77 o
   0  28   2       35.23      -15.97     67.12 o
   1  28   2      175.51      163.68     68.30 o
   2  28   2        6.67       62.69     68.71 o
 -20   1   3      187.38       59.00     47.23 o
 -19   1   3       84.86       47.23     42.94 o
 -18   1   3      596.29      602.93     36.76 o
 -17   1   3      549.45      529.03     24.17 o
 -16   1   3      533.42      530.30     22.15 o
 -15   1   3       84.92       74.16     10.00 o
 -14   1   3        5.23       -2.09      9.30 o
 -13   1   3       40.80       52.31      8.37 o
 -12   1   3        0.00       -2.51      6.28 o
 -11   1   3      349.31      352.98     12.95 o
 -10   1   3      277.04      295.95     11.18 o
  -9   1   3      499.59      520.11     12.87 o
  -8   1   3     1670.77     1907.90     28.51 o
  -7   1   3      709.10      717.71     21.92 o
  -6   1   3       12.45       26.73     18.77 o
  -5   1   3     1382.43     1443.66     37.28 o
  -4   1   3     4076.17     3985.60     53.37 o
  -3   1   3     1201.30     1226.74     21.38 o
  -2   1   3     3623.34     3569.49     43.25 o
  -1   1   3     1652.18     1772.57     27.61 o
   0   1   3       81.58       93.92      6.36 o
   1   1   3     2788.42     2671.42     40.92 o
   2   1   3     5960.18     5784.82     78.27 o
   3   1   3      901.81      959.22     23.09 o
   4   1   3       45.42       36.69      7.30 o
   5   1   3     3827.33     3898.29     71.64 o
   6   1   3      369.40      398.15     17.85 o
   7   1   3       22.70       50.63     13.00 o
   8   1   3      144.67      192.93     14.18 o
   9   1   3      632.19      667.78     23.72 o
  10   1   3      272.29      290.79     17.18 o
  11   1   3     1028.02     1082.74     44.84 o
  12   1   3       29.15        8.56     23.34 o
  13   1   3        7.80       11.14     21.07 o
  14   1   3      596.61      570.01     39.92 o
  15   1   3       49.36       67.56     23.31 o
  16   1   3      142.11      126.66     36.43 o
  17   1   3        3.73      -26.39     36.93 o
  18   1   3       96.97       80.12     51.52 o
  19   1   3       29.51       34.68     39.12 o
  20   1   3      106.24      143.37     49.25 o
 -20   2   3       23.76       71.62     35.46 o
 -19   2   3        0.00      -13.18     23.82 o
 -18   2   3       17.07       -1.24     32.20 o
 -17   2   3       60.32       55.80     16.57 o
 -16   2   3       73.09       68.76     11.83 o
 -15   2   3       85.83       73.75     10.94 o
 -14   2   3        0.96        1.57      8.02 o
 -13   2   3      366.13      350.74     14.43 o
 -12   2   3       62.86       54.49     10.88 o
 -11   2   3      311.70      353.13     12.90 o
 -10   2   3       13.64       15.95      6.16 o
  -9   2   3      132.62      145.10      9.41 o
  -8   2   3      669.23      600.31     16.32 o
  -7   2   3       31.49       40.15     14.02 o
  -6   2   3       30.66       30.20      6.72 o
  -5   2   3     1553.72     1595.93     31.37 o
  -4   2   3       15.40       26.56      5.63 o
  -3   2   3      110.52      134.64      6.39 o
  -2   2   3      156.62      135.85      5.75 o
  -1   2   3     1112.21     1186.93     18.38 o
   0   2   3     3219.63     3223.76     44.46 o
   1   2   3      317.45      334.99      9.79 o
   2   2   3      950.89     1045.38     25.44 o
   3   2   3      362.13      368.09     12.77 o
   4   2   3        7.02        0.12      6.59 o
   5   2   3     1063.24     1118.35     26.94 o
   6   2   3     1603.04     1696.41     37.42 o
   7   2   3     1520.44     1581.58     49.96 o
   8   2   3      247.97      209.71     17.21 o
   9   2   3      283.42      339.91     18.20 o
  10   2   3        0.06        0.11     10.53 o
  11   2   3       80.87       78.68     15.07 o
  12   2   3       36.77       28.92     10.80 o
  13   2   3       62.19       48.84     25.84 o
  14   2   3      303.76      315.57     35.15 o
  15   2   3      208.72      219.25     27.40 o
  16   2   3       18.01       21.04     41.72 o
  17   2   3       46.50       14.02     36.93 o
  18   2   3       89.41       97.28     37.97 o
  19   2   3       29.76       27.17     41.89 o
  20   2   3      114.97      115.60     51.83 o
 -20   3   3      380.53      421.60     47.94 o
 -19   3   3       16.42       34.10     23.96 o
 -18   3   3        2.54       -7.68     23.58 o
 -17   3   3     1144.78     1238.35     47.46 o
 -16   3   3      121.90      149.20     15.91 o
 -15   3   3      583.76      571.33     21.13 o
 -14   3   3        4.83        5.55      8.89 o
 -13   3   3       12.26       14.87      8.17 o
 -12   3   3      401.53      455.05     15.49 o
 -11   3   3       40.01       16.19     16.08 o
 -10   3   3      134.19      126.43     13.61 o
  -9   3   3      505.04      550.56     18.85 o
  -8   3   3        6.48        4.39      5.89 o
  -7   3   3     1837.61     1964.39     38.17 o
  -6   3   3      581.45      559.41     13.46 o
  -5   3   3     1521.76     1537.75     23.82 o
  -4   3   3      134.35      125.44      5.84 o
  -3   3   3       71.80       81.28      4.92 o
  -2   3   3       65.53       67.94      5.48 o
  -1   3   3      211.37      199.52      7.08 o
   0   3   3        3.47       34.05      5.65 o
   1   3   3      158.08      159.89      8.81 o
   2   3   3     7656.65     7683.41    112.76 o
   3   3   3     1155.01     1068.02     30.24 o
   4   3   3      215.65      273.15     10.47 o
   5   3   3     1592.74     1745.57     32.95 o
   6   3   3       60.87       79.28      9.70 o
   7   3   3       56.86       67.68      9.84 o
   8   3   3       38.78       29.72     11.29 o
   9   3   3     3038.43     3225.41     72.04 o
  10   3   3       29.33       25.78     12.05 o
  11   3   3       17.99       26.22     12.61 o
  12   3   3      326.01      336.93     19.92 o
  13   3   3       81.78       77.76     26.14 o
  14   3   3      543.60      596.49     46.83 o
  15   3   3      291.99      299.85     33.63 o
  16   3   3       38.81       32.10     20.98 o
  17   3   3        0.33       -3.48     33.24 o
  18   3   3      510.09      636.39     60.73 o
  19   3   3        0.28       19.90     52.94 o
  20   3   3       89.01       53.02     46.17 o
 -20   4   3       54.23       43.92     50.45 o
 -19   4   3       85.66       70.24     34.52 o
 -18   4   3      122.74      103.19     27.43 o
 -17   4   3       90.98       96.92     28.92 o
 -16   4   3        4.50       15.70     19.30 o
 -15   4   3       25.41       12.19     11.24 o
 -14   4   3       21.19       19.37     10.29 o
 -13   4   3      231.65      211.93     12.31 o
 -12   4   3      269.72      238.05     13.51 o
 -11   4   3      277.74      319.11     12.80 o
 -10   4   3      684.62      706.86     19.33 o
  -9   4   3     1329.71     1431.75     33.79 o
  -8   4   3      395.13      404.10     10.64 o
  -7   4   3      406.32      416.15     10.36 o
  -6   4   3        1.13        6.14      4.43 o
  -5   4   3       24.91       38.83      4.23 o
  -4   4   3       11.64       12.77      4.39 o
  -3   4   3       43.98       53.14      6.69 o
  -2   4   3     1048.10     1080.06     20.08 o
  -1   4   3      293.42      286.05      9.38 o
   0   4   3     1396.98     1281.63     24.78 o
   1   4   3        0.71        3.77      5.75 o
   2   4   3      292.72      301.82     11.90 o
   3   4   3     1654.18     1748.12     33.65 o
   4   4   3      381.09      424.36     13.39 o
   5   4   3      176.30      173.51     11.47 o
   6   4   3     1585.71     1815.42     35.46 o
   7   4   3      327.05      302.00     14.66 o
   8   4   3       29.16       57.89     10.49 o
   9   4   3        1.67       15.40     13.39 o
  10   4   3       38.54       70.07     17.12 o
  11   4   3      770.49      840.58     40.05 o
  12   4   3     3667.43     4107.81     80.65 o
  13   4   3      454.81      467.61     19.47 o
  14   4   3      588.61      584.01     23.78 o
  15   4   3      450.83      443.11     22.63 o
  16   4   3       34.73       25.56     23.87 o
  17   4   3       34.14       80.25     39.16 o
  18   4   3        4.27       13.19     43.59 o
  19   4   3       30.40      -18.37     43.91 o
 -20   5   3       37.33       30.19     35.65 o
 -19   5   3        1.10       -5.23     25.50 o
 -18   5   3        9.97       42.28     29.19 o
 -17   5   3        0.02      -35.04     23.36 o
 -16   5   3      116.16       94.87     15.01 o
 -15   5   3     1146.12     1182.84     35.93 o
 -14   5   3      684.81      695.79     24.56 o
 -13   5   3       60.15       44.04     10.61 o
 -12   5   3       49.09       84.69     10.80 o
 -11   5   3      368.51      364.36     14.23 o
 -10   5   3      151.46      166.20     12.61 o
  -9   5   3     1095.31     1132.61     24.87 o
  -8   5   3       86.04       79.38      9.14 o
  -7   5   3        3.04       15.43      5.11 o
  -6   5   3     1678.82     1858.03     35.13 o
  -5   5   3     1907.62     2103.79     35.90 o
  -4   5   3      168.12      155.31     10.44 o
  -3   5   3      293.49      271.70      8.68 o
  -2   5   3      267.18      322.38     10.13 o
  -1   5   3      227.56      303.40     10.07 o
   0   5   3      534.19      529.24     13.67 o
   1   5   3      404.33      424.80     13.04 o
   2   5   3      115.46      148.80      8.95 o
   3   5   3      135.37      134.68     12.00 o
   4   5   3     2222.30     2534.16     56.68 o
   5   5   3      210.89      192.80     16.41 o
   6   5   3      970.02     1110.87     27.90 o
   7   5   3        1.42       -9.15     10.01 o
   8   5   3       97.09       96.78     16.32 o
   9   5   3     1043.82     1030.02     27.75 o
  10   5   3      306.30      307.69     23.95 o
  11   5   3     1074.96     1184.80     33.70 o
  12   5   3       19.24       34.31     11.01 o
  13   5   3       23.97       28.92     12.62 o
  14   5   3     1038.69      996.91     31.65 o
  15   5   3      109.53       55.20     35.77 o
  16   5   3        0.00        1.12     31.77 o
  17   5   3       11.31       11.52     37.91 o
  18   5   3       31.00       33.78     45.68 o
  19   5   3        0.25       -9.28     40.25 o
 -20   6   3      139.99      178.19     81.58 o
 -19   6   3      224.33      218.53     36.80 o
 -18   6   3       16.86       43.56     66.55 o
 -17   6   3        0.78      -32.69     29.35 o
 -16   6   3        4.92        1.73     20.87 o
 -15   6   3       11.74       15.62     14.12 o
 -14   6   3      321.40      382.23     21.58 o
 -13   6   3       67.84       96.70     11.17 o
 -12   6   3        4.36        0.04      9.21 o
 -11   6   3       65.64       73.08     10.69 o
 -10   6   3      498.74      474.65     18.14 o
  -9   6   3       16.08       23.07     10.48 o
  -8   6   3       24.95       22.21     10.68 o
  -7   6   3     1297.68     1377.09     32.11 o
  -6   6   3       76.95       81.26      9.95 o
  -5   6   3     1271.14     1363.60     26.50 o
  -4   6   3      693.00      689.74     15.09 o
  -3   6   3       31.42       36.30      5.18 o
  -2   6   3     3436.25     3491.86     48.57 o
  -1   6   3       13.84       17.86      5.75 o
   0   6   3      440.97      440.24     12.25 o
   1   6   3     1516.43     1623.98     32.19 o
   2   6   3      385.92      394.16     13.64 o
   3   6   3      819.18      850.36     21.75 o
   4   6   3      681.91      766.52     23.89 o
   5   6   3     2450.97     2765.26     59.91 o
   6   6   3        2.36      -10.83     13.27 o
   7   6   3        3.08       12.23     10.24 o
   8   6   3      805.35      829.01     25.63 o
   9   6   3       85.84       93.32     12.23 o
  10   6   3      678.14      658.43     29.68 o
  11   6   3       10.58       39.02     17.58 o
  12   6   3      935.23     1022.59     31.53 o
  13   6   3      245.97      308.36     27.73 o
  14   6   3      242.37      235.91     22.02 o
  15   6   3      216.48      178.47     24.60 o
  16   6   3      354.65      295.80     53.67 o
  17   6   3       24.19       -9.84     34.25 o
  18   6   3        8.18      -33.34     40.63 o
  19   6   3       32.84       34.45     54.62 o
 -20   7   3        2.71       39.28     50.45 o
 -19   7   3        4.56       34.35     40.65 o
 -18   7   3      139.55      149.43     41.26 o
 -17   7   3        7.95      -53.67     55.82 o
 -16   7   3      578.36      543.14     44.76 o
 -15   7   3      169.55      143.69     16.99 o
 -14   7   3     1647.65     1753.37     46.42 o
 -13   7   3      417.61      467.59     18.50 o
 -12   7   3       27.59       25.98     11.09 o
 -11   7   3       32.17       26.59     12.32 o
 -10   7   3       38.91       33.43      9.82 o
  -9   7   3       90.57       82.50      8.47 o
  -8   7   3      241.72      250.87     13.49 o
  -7   7   3      835.70      870.74     19.94 o
  -6   7   3      659.18      775.49     27.08 o
  -5   7   3      447.35      483.86     15.20 o
  -4   7   3     2537.49     2548.17     45.16 o
  -3   7   3     1128.72     1172.62     22.53 o
  -2   7   3     1142.68     1286.21     25.83 o
  -1   7   3     9216.25     9913.60    142.25 o
   0   7   3     2955.72     3228.81     54.16 o
   1   7   3      422.87      448.14     14.99 o
   2   7   3      643.92      670.12     18.58 o
   3   7   3      196.68      228.91     11.34 o
   4   7   3      179.14      212.93     15.07 o
   5   7   3       46.74       32.21     12.67 o
   6   7   3        4.44        3.66     14.66 o
   7   7   3       88.36       60.53     15.31 o
   8   7   3      211.58      190.67     14.69 o
   9   7   3      267.05      263.66     16.30 o
  10   7   3      638.57      604.97     30.59 o
  11   7   3      140.53      162.20     20.72 o
  12   7   3     3116.03     3296.09     88.44 o
  13   7   3       40.24       41.47     23.54 o
  14   7   3       11.43       33.14     38.76 o
  15   7   3       23.05       23.28     17.04 o
  16   7   3       27.15        7.68     45.76 o
  17   7   3      214.40      172.87     45.78 o
  18   7   3       13.48       -8.41     36.91 o
  19   7   3        0.00       20.57     46.73 o
 -19   8   3      359.35      328.10     48.48 o
 -18   8   3      615.34      581.79     72.99 o
 -17   8   3       29.50       92.31     49.38 o
 -16   8   3      208.32      219.86     42.21 o
 -15   8   3        5.03       11.14     14.22 o
 -14   8   3       64.39       75.70     13.92 o
 -13   8   3       28.77       15.50     11.90 o
 -12   8   3      114.09      122.80     15.01 o
 -11   8   3      900.55      939.71     29.88 o
 -10   8   3      173.70      203.11     14.61 o
  -9   8   3      162.11      158.91      9.09 o
  -8   8   3        4.08       19.23      7.88 o
  -7   8   3      536.72      548.19     16.25 o
  -6   8   3      985.25     1122.80     30.48 o
  -5   8   3      624.53      640.18     18.26 o
  -4   8   3      744.70      776.02     18.14 o
  -3   8   3      852.41      874.58     23.29 o
  -2   8   3      141.50      124.76      9.10 o
  -1   8   3      960.49     1126.76     29.16 o
   0   8   3       11.30       35.60      9.97 o
   1   8   3      359.05      455.59     14.13 o
   2   8   3     1239.83     1277.65     29.09 o
   3   8   3      206.60      213.88     11.82 o
   4   8   3     1297.93     1221.20     36.75 o
   5   8   3      171.81      148.71     16.01 o
   6   8   3      337.13      282.44     18.04 o
   7   8   3       32.35       36.94     17.56 o
   8   8   3       59.14       81.73     17.84 o
   9   8   3      173.37      196.21     15.15 o
  10   8   3       32.12       33.74     13.92 o
  11   8   3      249.02      248.98     24.89 o
  12   8   3       57.88       96.71     22.97 o
  13   8   3      605.93      510.74     35.70 o
  14   8   3        0.36       22.14     27.09 o
  15   8   3      302.74      301.00     53.74 o
  16   8   3       45.09       49.84     36.15 o
  17   8   3        1.74       21.50     34.01 o
  18   8   3       73.05       41.17     42.75 o
  19   8   3       23.41       11.62     98.97 o
 -18   9   3      108.05      128.81     55.82 o
 -17   9   3      109.28      193.21     55.82 o
 -16   9   3      109.44       79.28     27.28 o
 -15   9   3     1384.26     1486.80     44.54 o
 -14   9   3       21.46       39.78     18.37 o
 -13   9   3      327.14      373.59     24.48 o
 -12   9   3        1.17       11.93     10.73 o
 -11   9   3      106.69       80.49     11.24 o
 -10   9   3       13.73        5.18      8.94 o
  -9   9   3      101.42       94.93      9.31 o
  -8   9   3       80.72       73.69     11.24 o
  -7   9   3       54.86       49.80      8.74 o
  -6   9   3      910.16      972.88     23.64 o
  -5   9   3      167.28      182.34     11.67 o
  -4   9   3       45.49       30.41     11.75 o
  -3   9   3      206.12      223.18     12.27 o
  -2   9   3      141.32      172.63      9.70 o
  -1   9   3     6542.68     7064.49    115.03 o
   0   9   3      248.87      280.98     13.43 o
   1   9   3      195.40      216.44     16.80 o
   2   9   3       14.04       17.23      9.22 o
   3   9   3      400.23      411.11     15.21 o
   4   9   3       27.99       42.57     13.96 o
   5   9   3      304.42      370.18     21.01 o
   6   9   3     1946.74     1962.80     52.10 o
   7   9   3       36.41       30.46     16.33 o
   8   9   3        0.04       -9.52     14.43 o
   9   9   3      292.69      258.67     22.33 o
  10   9   3        1.21       -6.01     13.15 o
  11   9   3       55.28       62.46     14.53 o
  12   9   3       31.80       32.64     21.42 o
  13   9   3      193.03      261.07     30.49 o
  14   9   3        2.93      -11.83     59.19 o
  15   9   3       25.13       20.57     27.01 o
  16   9   3      458.54      546.06     51.19 o
  17   9   3      200.50      232.91     47.48 o
  18   9   3        0.83        2.18     47.56 o
  19   9   3       11.41      -47.80     41.38 o
 -18  10   3      249.03      156.72     64.40 o
 -16  10   3      194.41      230.16     51.52 o
 -15  10   3       22.16       -0.32     32.83 o
 -14  10   3       25.34        9.62     17.67 o
 -13  10   3      136.62      138.70     21.66 o
 -12  10   3       69.05       62.26     14.08 o
 -11  10   3     2435.60     2632.88     57.10 o
 -10  10   3       66.63       47.24     10.84 o
  -9  10   3       11.68        2.38      9.55 o
  -8  10   3        0.35       11.60      9.00 o
  -7  10   3       81.53       76.04     10.33 o
  -6  10   3      577.60      567.12     19.00 o
  -5  10   3      668.79      748.71     21.73 o
  -4  10   3     8436.20     9039.56    139.98 o
  -3  10   3      106.32      127.51     10.04 o
  -2  10   3     2789.09     2971.98     58.37 o
  -1  10   3     2207.27     2282.52     45.77 o
   0  10   3       14.34       23.40     10.03 o
   1  10   3      547.50      528.12     19.71 o
   2  10   3     1322.69     1343.32     34.32 o
   3  10   3       43.58       39.08      8.48 o
   4  10   3      315.54      324.86     13.68 o
   5  10   3        8.05       13.96     13.65 o
   6  10   3       12.42       30.25     21.27 o
   7  10   3       13.25       -3.24     20.50 o
   8  10   3        0.63       14.54     15.55 o
   9  10   3        1.38       -9.93     20.10 o
  10  10   3      279.65      321.58     25.58 o
  11  10   3      267.31      280.58     20.96 o
  12  10   3        0.33       -1.40     25.88 o
  13  10   3      865.31      863.92     45.08 o
  14  10   3       17.72      -18.99     51.53 o
  15  10   3      256.58      297.03     43.13 o
  16  10   3      139.51      104.98     61.28 o
  17  10   3       22.71       -1.43     65.87 o
  18  10   3       33.25      -69.26    101.57 o
 -19  11   3       14.07        0.00     60.11 o
 -17  11   3       32.21      109.49     60.11 o
 -16  11   3      416.97      405.15     49.96 o
 -15  11   3      144.00      102.33     34.13 o
 -14  11   3      107.83      122.27     19.74 o
 -13  11   3       12.16       26.23     14.01 o
 -12  11   3        8.63       19.84     15.99 o
 -11  11   3     1304.23     1364.30     34.74 o
 -10  11   3     1260.92     1270.95     29.66 o
  -9  11   3       90.30       81.19     12.03 o
  -8  11   3     2269.06     2383.14     48.13 o
  -7  11   3       27.24       20.72     10.80 o
  -6  11   3      203.03      238.43     17.91 o
  -5  11   3      115.62      160.57     13.37 o
  -4  11   3      151.82      135.81     11.36 o
  -3  11   3      385.18      453.90     18.31 o
  -2  11   3     1058.32     1129.25     27.87 o
  -1  11   3       69.39       78.94     10.42 o
   0  11   3      609.31      646.99     20.86 o
   1  11   3      115.21       94.93     13.43 o
   2  11   3     3610.67     3870.44     75.81 o
   3  11   3     1858.65     1973.65     46.44 o
   4  11   3       51.85       29.91      9.65 o
   5  11   3      108.65      114.41     15.99 o
   6  11   3     3551.10     3848.89     94.41 o
   7  11   3      187.52      194.08     20.04 o
   8  11   3     1187.98     1171.70     43.10 o
   9  11   3      900.81     1006.84     39.61 o
  10  11   3      452.45      460.14     33.14 o
  11  11   3       40.45       45.34     37.33 o
  12  11   3      150.73      137.99     14.29 o
  13  11   3        3.25      -42.55     28.36 o
  14  11   3       48.48       83.50     33.76 o
  15  11   3       99.38      129.13     38.72 o
  16  11   3        2.59      -35.56     40.40 o
  17  11   3      449.23      476.50     56.48 o
  18  11   3       68.00       26.94     41.16 o
 -18  12   3       51.30      152.42     60.11 o
 -17  12   3       30.08       68.70     57.96 o
 -16  12   3      274.93      210.39     62.26 o
 -15  12   3      104.22      102.50     38.69 o
 -14  12   3        0.35      -16.61     17.34 o
 -13  12   3      157.52      152.95     17.19 o
 -12  12   3      371.62      462.63     23.16 o
 -11  12   3     1094.31     1191.14     31.60 o
 -10  12   3        2.05        9.86     11.69 o
  -9  12   3      557.11      516.09     20.97 o
  -8  12   3     4527.53     4930.41     94.42 o
  -7  12   3      307.31      308.20     16.26 o
  -6  12   3      181.05      157.55     12.09 o
  -5  12   3        1.68        2.51     11.70 o
  -4  12   3        0.01       -1.91     11.41 o
  -3  12   3        4.85       16.73     10.31 o
  -2  12   3      166.38      169.31     12.52 o
  -1  12   3       38.35       74.87     10.35 o
   0  12   3      140.44      155.74     14.65 o
   1  12   3      118.93      140.13     15.04 o
   2  12   3      474.02      577.59     23.36 o
   3  12   3      414.38      447.78     19.84 o
   4  12   3      374.26      483.39     22.53 o
   5  12   3      172.33      175.60     19.08 o
   6  12   3       59.80       34.00     17.21 o
   7  12   3       96.44      103.43     19.62 o
   8  12   3       24.75       26.66     18.33 o
   9  12   3       57.95       70.41     21.37 o
  10  12   3      433.43      427.34     30.36 o
  11  12   3      140.68      167.35     23.78 o
  12  12   3       90.22       95.17     17.02 o
  13  12   3        0.41      -24.16     28.00 o
  14  12   3      197.13      118.33     33.68 o
  15  12   3      681.45      684.34     54.10 o
  16  12   3      325.48      315.32     52.46 o
  17  12   3       46.16       56.09     41.67 o
  18  12   3        7.78       22.55     74.63 o
 -18  13   3       58.57       96.61     68.70 o
 -17  13   3       22.07       27.91     57.96 o
 -16  13   3       45.15       17.17     60.11 o
 -15  13   3       19.93      104.05     36.61 o
 -14  13   3        0.92       20.00     19.38 o
 -13  13   3       81.07       84.27     16.34 o
 -12  13   3        9.70       -1.27     14.47 o
 -11  13   3      162.73      177.90     28.28 o
 -10  13   3       87.74       76.82     14.07 o
  -9  13   3       59.46       43.10     12.83 o
  -8  13   3      757.28      777.72     25.96 o
  -7  13   3       57.09       67.71     18.47 o
  -6  13   3      492.23      536.12     21.09 o
  -5  13   3       22.31       38.66     11.31 o
  -4  13   3       10.04        6.67     12.35 o
  -3  13   3      353.72      351.23     18.91 o
  -2  13   3       40.33       39.32     12.10 o
  -1  13   3      153.74      171.77     17.91 o
   0  13   3       13.65       17.56     13.26 o
   1  13   3       32.49       19.72     24.73 o
   2  13   3       22.20       20.45     14.21 o
   3  13   3        1.26       -4.86     12.72 o
   4  13   3      248.02      277.62     21.99 o
   5  13   3      431.53      454.95     17.92 o
   6  13   3       62.65       40.46     16.57 o
   7  13   3        1.11       -1.85     21.02 o
   8  13   3      232.76      262.85     26.78 o
   9  13   3      768.48      817.12     41.97 o
  10  13   3       53.17       52.11     25.82 o
  11  13   3      168.40      134.40     28.73 o
  12  13   3       47.14       23.38     33.45 o
  13  13   3      301.26      310.00     44.00 o
  14  13   3      332.40      259.98     40.16 o
  15  13   3       67.00       89.14     41.54 o
  16  13   3      640.49      636.49     64.93 o
  17  13   3       64.73      132.10     92.33 o
 -17  14   3       56.81       81.58     51.52 o
 -16  14   3       91.76       70.84     62.26 o
 -15  14   3      216.66      302.70     62.26 o
 -14  14   3       93.73       93.11     24.00 o
 -13  14   3      631.94      583.94     26.88 o
 -12  14   3       21.05       22.36     15.13 o
 -11  14   3      358.78      320.36     19.18 o
 -10  14   3       42.90       27.95     12.88 o
  -9  14   3       24.82       34.88     14.20 o
  -8  14   3     2012.26     2188.87     49.62 o
  -7  14   3      518.51      560.59     20.99 o
  -6  14   3      174.80      169.27     14.51 o
  -5  14   3      502.83      553.61     22.18 o
  -4  14   3      686.87      718.25     23.72 o
  -3  14   3     1520.17     1633.49     42.45 o
  -2  14   3      414.95      356.96     19.94 o
  -1  14   3      400.66      425.91     18.73 o
   0  14   3      434.07      470.58     18.91 o
   1  14   3       25.37       36.79     16.45 o
   2  14   3      600.73      595.48     28.40 o
   3  14   3       14.87      -22.10     16.74 o
   4  14   3      803.02      876.85     32.36 o
   5  14   3      657.69      658.63     29.08 o
   6  14   3      287.08      293.75     21.56 o
   7  14   3      573.31      525.04     35.09 o
   8  14   3       95.35       53.34     21.68 o
   9  14   3       29.01        4.84     30.75 o
  10  14   3      411.68      500.82     68.85 o
  11  14   3      564.43      513.18     54.16 o
  12  14   3       35.28       36.22     35.75 o
  13  14   3       21.74        4.61     33.08 o
  14  14   3       16.59       31.20     31.44 o
  15  14   3       39.27       47.15     40.79 o
  16  14   3      312.62      449.72     58.10 o
  17  14   3      212.77      144.07     47.72 o
 -17  15   3       44.13       90.17     70.84 o
 -16  15   3        4.79     -125.59     83.73 o
 -14  15   3      290.75      366.99     37.97 o
 -13  15   3       32.32       39.24     21.59 o
 -12  15   3        0.43      -32.78     21.85 o
 -11  15   3       58.03       31.27     14.50 o
 -10  15   3      337.96      308.11     20.18 o
  -9  15   3       53.39       86.12     14.78 o
  -8  15   3        8.34        3.87     12.65 o
  -7  15   3      225.74      256.42     19.44 o
  -6  15   3      174.66      180.45     16.38 o
  -5  15   3        9.78        0.19     11.57 o
  -4  15   3      464.42      515.26     27.08 o
  -3  15   3       32.73       17.24     13.56 o
  -2  15   3      107.87      108.01     15.68 o
  -1  15   3      218.38      209.51     15.05 o
   0  15   3      885.89      943.21     29.95 o
   1  15   3       14.14       19.68     12.96 o
   2  15   3      274.40      260.01     18.61 o
   3  15   3      112.85       88.63     16.22 o
   4  15   3       48.33       71.19     15.47 o
   5  15   3      379.06      381.95     25.01 o
   6  15   3      558.33      583.80     27.97 o
   7  15   3      166.39      186.74     26.63 o
   8  15   3        0.41        2.82     21.48 o
   9  15   3       36.20       27.78     35.43 o
  10  15   3        3.58       -3.74     39.34 o
  11  15   3       55.38       95.76     33.87 o
  12  15   3        0.57      -24.05     33.33 o
  13  15   3        4.41       25.98     40.53 o
  14  15   3       29.52       -3.21     42.33 o
  15  15   3        2.13       10.46     61.29 o
  16  15   3        3.46       50.24     44.16 o
 -16  16   3       10.60       36.50     92.31 o
 -15  16   3        1.37       66.45     47.80 o
 -14  16   3        0.01      -48.35     32.23 o
 -13  16   3       16.37        0.70     21.64 o
 -12  16   3       56.09       27.60     17.98 o
 -11  16   3      207.04      215.65     24.69 o
 -10  16   3       91.80       96.16     19.19 o
  -9  16   3      114.90      104.86     18.42 o
  -8  16   3       87.15      115.26     16.21 o
  -7  16   3      146.19      141.03     18.14 o
  -6  16   3      419.32      407.78     21.40 o
  -5  16   3        1.93       -3.24     15.87 o
  -4  16   3     2543.75     2684.17     60.22 o
  -3  16   3     1715.07     1708.44     45.33 o
  -2  16   3      780.92      884.32     31.95 o
  -1  16   3        0.21        1.76     14.23 o
   0  16   3      103.17      137.63     22.55 o
   1  16   3        8.11       -4.84     13.27 o
   2  16   3       31.00       49.71     17.37 o
   3  16   3      617.31      599.19     27.96 o
   4  16   3       30.26       46.35     17.25 o
   5  16   3      135.36      125.41     25.44 o
   6  16   3      250.74      230.80     22.22 o
   7  16   3       26.69       17.40     21.74 o
   8  16   3       83.96       79.29     24.79 o
   9  16   3      172.47      167.17     30.66 o
  10  16   3      251.15      249.08     39.14 o
  11  16   3       23.72       39.52     32.80 o
  12  16   3       40.12       -2.95     60.03 o
  13  16   3        2.21      -18.21     35.25 o
  14  16   3        4.57      -38.44     39.14 o
  15  16   3       45.46       58.53     41.64 o
  16  16   3       30.76       31.30     55.45 o
 -16  17   3       10.71       -2.15     70.84 o
 -15  17   3        3.77       16.30     43.50 o
 -14  17   3      135.21      199.11     67.17 o
 -13  17   3       10.27       -0.06     29.63 o
 -12  17   3       15.53       37.66     21.43 o
 -11  17   3        6.62       -5.75     22.23 o
 -10  17   3       85.52       91.06     20.77 o
  -9  17   3      561.29      578.82     34.23 o
  -8  17   3      207.69      196.78     22.92 o
  -7  17   3      510.50      482.35     25.54 o
  -6  17   3        7.41        2.44     17.08 o
  -5  17   3       30.49       43.52     17.76 o
  -4  17   3       30.01       21.37     13.56 o
  -3  17   3       73.91       60.77     20.32 o
  -2  17   3       60.25       74.97     16.71 o
  -1  17   3      180.74      121.16     16.31 o
   0  17   3       12.53       14.04     15.28 o
   1  17   3     1089.36     1151.19     35.93 o
   2  17   3     1874.44     1912.18     50.50 o
   3  17   3       46.66       48.34     18.23 o
   4  17   3       60.69       60.23     23.52 o
   5  17   3      674.22      624.79     34.68 o
   6  17   3      153.18      105.10     32.00 o
   7  17   3      114.37      100.12     23.01 o
   8  17   3       63.30       43.62     29.36 o
   9  17   3       74.34       47.53     34.87 o
  10  17   3       10.29      -18.69     36.14 o
  11  17   3       95.77      106.18     34.12 o
  12  17   3      112.73      154.14     38.98 o
  13  17   3      131.44      156.06     42.21 o
  14  17   3        7.48       -2.90     44.67 o
  15  17   3       73.76       34.68     41.36 o
 -15  18   3       41.73       39.01     70.84 o
 -14  18   3       29.12      -21.98     55.11 o
 -13  18   3      274.96      283.32     43.00 o
 -12  18   3       35.12       50.25     40.65 o
 -11  18   3       32.75       30.07     31.00 o
 -10  18   3       90.01      103.97     21.63 o
  -9  18   3        3.90       20.18     22.43 o
  -8  18   3       69.36       85.15     19.29 o
  -7  18   3      198.82      209.89     25.89 o
  -6  18   3      439.30      433.91     28.51 o
  -5  18   3      193.83      184.38     24.51 o
  -4  18   3      189.48      188.46     20.39 o
  -3  18   3      381.96      449.37     24.75 o
  -2  18   3       46.02       37.28     18.55 o
  -1  18   3       18.42        7.21     16.57 o
   0  18   3     2772.80     2971.36     68.70 o
   1  18   3       78.11       95.15     17.78 o
   2  18   3       63.93       78.13     21.25 o
   3  18   3      206.37      228.97     20.30 o
   4  18   3      137.12      118.17     24.05 o
   5  18   3      128.59       73.30     31.74 o
   6  18   3       13.68      -16.37     15.75 o
   7  18   3      808.82      799.87     49.64 o
   8  18   3     1010.16      950.63     65.79 o
   9  18   3       92.05      118.08     35.51 o
  10  18   3       29.36       62.42     33.83 o
  11  18   3       31.59       14.50     68.69 o
  12  18   3        8.78       -7.14     38.61 o
  13  18   3      205.53      204.09     56.20 o
  14  18   3      181.65      138.19     60.10 o
  15  18   3        6.45      -43.48     52.08 o
 -15  19   3       64.54       13.37     61.89 o
 -14  19   3       67.59       65.04     75.14 o
 -13  19   3        0.63        2.37     43.32 o
 -12  19   3        8.21      -21.36     43.08 o
 -11  19   3       69.59       30.94     47.80 o
 -10  19   3      125.84      111.73     32.56 o
  -9  19   3        0.82       35.66     28.14 o
  -8  19   3        0.49       16.91     23.83 o
  -7  19   3        3.10      -14.62     23.65 o
  -6  19   3      750.62      711.05     42.48 o
  -5  19   3       49.67       63.14     22.01 o
  -4  19   3      196.58      196.58     27.85 o
  -3  19   3      181.58      206.38     28.35 o
  -2  19   3      518.57      573.87     31.64 o
  -1  19   3     1580.41     1581.70     54.15 o
   0  19   3      242.37      244.82     28.23 o
   1  19   3      470.64      517.51     34.76 o
   2  19   3     1429.14     1412.65     51.61 o
   3  19   3        0.27      -15.53     22.81 o
   4  19   3      174.04      173.93     26.76 o
   5  19   3        0.06      -16.50     26.41 o
   6  19   3      263.32      243.22     21.53 o
   7  19   3        1.60        3.95     36.75 o
   8  19   3       13.54      -20.16     29.81 o
   9  19   3      412.39      487.42     47.77 o
  10  19   3       98.74      150.96     43.17 o
  11  19   3      148.28      169.34     44.62 o
  12  19   3       62.29       72.94     47.03 o
  13  19   3      371.48      412.41     77.37 o
  14  19   3       14.25       68.91     49.37 o
 -14  20   3      485.61      423.85     89.09 o
 -13  20   3      142.17      171.69     52.82 o
 -12  20   3       24.96      -20.67     53.07 o
 -11  20   3       91.74      101.68     43.75 o
 -10  20   3      312.27      244.44     37.18 o
  -9  20   3       69.75       76.08     34.32 o
  -8  20   3        0.69       -6.68     28.58 o
  -7  20   3       81.08       45.59     24.93 o
  -6  20   3      111.30       49.50     23.88 o
  -5  20   3       85.56       52.50     32.75 o
  -4  20   3      278.63      260.23     29.23 o
  -3  20   3     1423.94     1465.55     64.14 o
  -2  20   3        0.30      -23.27     22.02 o
  -1  20   3      189.39      207.34     40.90 o
   0  20   3      307.82      318.11     32.19 o
   1  20   3      935.94     1027.59     44.47 o
   2  20   3       15.39       34.34     25.68 o
   3  20   3     1491.38     1631.79     65.89 o
   4  20   3        1.99       19.78     32.23 o
   5  20   3      123.77       64.51     33.74 o
   6  20   3        3.93       14.15     19.82 o
   7  20   3      174.37      134.95     25.19 o
   8  20   3        7.24      -10.86     36.81 o
   9  20   3       71.95       88.39     43.75 o
  10  20   3      207.04      220.62     45.92 o
  11  20   3       16.68       30.12     44.89 o
  12  20   3        1.04      -56.53     37.68 o
  13  20   3       38.78       74.40     47.14 o
 -13  21   3       13.18       12.08     53.09 o
 -12  21   3       48.17      127.92     56.24 o
 -11  21   3       18.89      -62.73     51.98 o
 -10  21   3        3.72       11.57     35.95 o
  -9  21   3       62.92       66.72     37.12 o
  -8  21   3     1040.18      997.75     52.44 o
  -7  21   3      501.41      427.85     33.43 o
  -6  21   3        5.11      -13.82     29.65 o
  -5  21   3       43.11       33.33     30.00 o
  -4  21   3      121.28      101.99     21.82 o
  -3  21   3        0.09       22.35     26.96 o
  -2  21   3       84.10      110.05     31.65 o
  -1  21   3       50.63       75.20     34.12 o
   0  21   3       14.58       39.34     30.18 o
   1  21   3     1142.60     1281.75     56.47 o
   2  21   3     1744.99     1914.76     71.85 o
   3  21   3       10.92       42.85     29.08 o
   4  21   3       52.36       -6.64     59.76 o
   5  21   3       10.10       -2.64     34.70 o
   6  21   3      405.75      374.20     30.39 o
   7  21   3       25.02       44.44     37.42 o
   8  21   3      572.14      488.41     54.40 o
   9  21   3       99.75       42.91     44.79 o
  10  21   3       11.70       46.49     48.28 o
  11  21   3       31.97       15.11     55.61 o
  12  21   3      200.25      239.50     56.81 o
 -12  22   3        6.89      -26.78     60.49 o
 -11  22   3       10.80      -49.38     62.24 o
 -10  22   3        8.33       14.83     47.42 o
  -9  22   3       60.94       -4.34     38.27 o
  -8  22   3       18.83       65.91     38.50 o
  -7  22   3        8.95      -17.66     41.05 o
  -6  22   3      134.36      128.64     29.63 o
  -5  22   3      501.23      486.97     62.01 o
  -4  22   3      394.27      371.01     37.37 o
  -3  22   3      650.77      605.31     40.97 o
  -2  22   3      166.91      115.89     31.31 o
  -1  22   3      134.33      151.18     36.55 o
   0  22   3      923.11      928.52     64.03 o
   1  22   3        1.73       -5.38     33.45 o
   2  22   3      103.25       88.21     35.94 o
   3  22   3      443.49      437.11     49.19 o
   4  22   3        4.75        4.20     37.78 o
   5  22   3      156.68      189.48     52.25 o
   6  22   3       57.04       57.65     42.02 o
   7  22   3      263.68      290.83     52.26 o
   8  22   3       51.56       53.83     39.69 o
   9  22   3      168.50      177.31     46.34 o
  10  22   3       25.51       25.97     39.26 o
  11  22   3        0.80       27.85     42.05 o
  12  22   3       72.38      185.35     60.89 o
 -11  23   3      221.56      199.18     79.64 o
 -10  23   3       34.07        0.00    124.51 o
  -9  23   3      302.76      285.93     53.92 o
  -8  23   3       82.47       87.36     45.13 o
  -7  23   3       67.11       77.91     51.33 o
  -6  23   3        1.37       69.79     43.83 o
  -5  23   3      175.88      116.30     36.67 o
  -4  23   3        0.15      -43.15     31.31 o
  -3  23   3       76.31       99.07     44.99 o
  -2  23   3       69.85       -3.03     48.15 o
  -1  23   3       26.70       37.43     34.63 o
   0  23   3       83.70       57.80     36.12 o
   1  23   3       15.09       -8.94     85.87 o
   2  23   3      682.17      695.12     59.10 o
   3  23   3      533.23      555.08     58.29 o
   4  23   3       28.82       -4.33     40.03 o
   5  23   3      307.48      293.35     46.58 o
   6  23   3      199.54      216.24     47.00 o
   7  23   3       32.11       94.83     48.87 o
   8  23   3       12.27      -19.81     45.61 o
   9  23   3        1.82      -37.80     46.74 o
  10  23   3       49.92       90.98     57.62 o
 -10  24   3       27.52      -16.78     71.87 o
  -9  24   3        2.44       88.92     98.75 o
  -8  24   3       27.13       37.17     48.62 o
  -7  24   3       33.02       20.37     45.64 o
  -6  24   3       19.35      -24.73     78.19 o
  -5  24   3       20.93       35.91     36.10 o
  -4  24   3       67.70       34.10     40.51 o
  -3  24   3        9.89       22.31     34.57 o
  -2  24   3      153.12       98.18     40.82 o
  -1  24   3       94.12      141.72     82.65 o
   0  24   3        4.02      -17.17     76.21 o
   1  24   3       46.38      117.08     58.68 o
   2  24   3        8.28       42.08     59.04 o
   3  24   3      199.13      267.71     57.03 o
   4  24   3      108.02       80.08     48.22 o
   5  24   3       57.91       48.93     41.72 o
   6  24   3      273.30      192.19     59.44 o
   7  24   3       61.84       29.02     46.03 o
   8  24   3       56.81       44.63     44.95 o
   9  24   3        5.08       70.17     50.55 o
  -8  25   3       14.34      -84.83     70.84 o
  -7  25   3       63.41       45.33     45.93 o
  -6  25   3       10.77       -3.98     40.84 o
  -5  25   3       82.11      132.74     59.52 o
  -4  25   3        0.07      -34.86     39.19 o
  -3  25   3       25.25        6.63     94.46 o
  -2  25   3       24.56       31.11    100.90 o
  -1  25   3       21.49      156.38     66.33 o
   0  25   3        0.04      -20.50     67.54 o
   1  25   3       20.97       87.14     79.43 o
   2  25   3       66.87       34.64     52.33 o
   3  25   3        9.27      -11.89     54.64 o
   4  25   3      105.26      118.85     51.59 o
   5  25   3      352.69      352.58     57.82 o
   6  25   3       50.84       84.42     47.79 o
   7  25   3        0.43      -66.95     49.31 o
   8  25   3       21.16       16.37     55.06 o
  -6  26   3       32.26       -3.06     46.48 o
  -5  26   3        5.86        5.72     60.94 o
  -4  26   3       96.58       73.27     52.40 o
  -3  26   3       14.18       61.37     61.56 o
  -2  26   3      222.51      312.22     64.95 o
  -1  26   3       40.18      -11.98     70.48 o
   0  26   3       88.04      154.44     86.95 o
   1  26   3      210.74      280.02    104.12 o
   2  26   3        7.08      -17.17    125.59 o
   3  26   3        4.65      -37.57     54.65 o
   4  26   3        0.11      -26.62     54.34 o
   5  26   3      324.15      291.49     56.85 o
   6  26   3       19.43       74.39     49.32 o
  -4  27   3        7.48      -43.08     98.11 o
  -3  27   3       27.05      -24.28     64.47 o
  -2  27   3       29.13       30.14     55.39 o
  -1  27   3       57.12       48.57     74.20 o
   0  27   3       29.61      -40.59    194.29 o
   1  27   3       59.29       -3.65     59.82 o
   2  27   3       41.22        6.92     76.07 o
   3  27   3        2.17      -13.45    142.76 o
 -19   0   4       39.71       33.63     26.88 o
 -18   0   4        3.21      -36.44     24.30 o
 -17   0   4       28.15       68.04     23.54 o
 -16   0   4       66.54       61.32     14.57 o
 -15   0   4     2196.68     2231.69     67.18 o
 -14   0   4      347.48      398.55     16.32 o
 -13   0   4      381.46      383.29     13.15 o
 -12   0   4     1176.97     1124.93     92.31 o
 -11   0   4     2430.76     2666.24    106.37 o
 -10   0   4      150.51      139.54     28.72 o
  -9   0   4     3262.70     3944.94    163.78 o
  -8   0   4       62.18       87.11     24.20 o
  -7   0   4     1335.80     1360.12     72.09 o
  -6   0   4     2066.47     2108.44     69.46 o
  -5   0   4      863.75      783.40     36.81 o
  -4   0   4      340.82      409.66     11.61 o
  -3   0   4     1424.27     1450.70     34.22 o
  -2   0   4    20133.31    20831.32    333.35 o
  -1   0   4     1553.20     1646.14     37.64 o
   0   0   4     4831.39     5009.81    109.33 o
   1   0   4       87.11       59.55     11.40 o
   2   0   4    10583.92    10316.81    199.97 o
   3   0   4     1820.44     1912.74     74.68 o
   4   0   4    11604.47    11889.67    228.82 o
   5   0   4       98.69       51.91     39.72 o
   6   0   4      215.23      230.01     28.88 o
   7   0   4     3911.93     4518.57    153.13 o
   8   0   4      761.18      806.63     49.00 o
   9   0   4      144.14      122.52     25.81 o
  10   0   4       17.00       43.86     31.77 o
  11   0   4      487.70      494.69     44.30 o
  12   0   4        9.97        0.72     40.65 o
  13   0   4       23.35       74.99     43.32 o
  14   0   4      250.70      309.14     68.70 o
  15   0   4      360.74      287.67     79.43 o
  16   0   4      395.13      375.69     79.43 o
  17   0   4       13.67       88.02     72.99 o
  18   0   4       27.12       19.32     81.58 o
  19   0   4       30.22     -148.13    113.78 o
 -19   1   4       46.22        2.15     75.14 o
 -18   1   4      121.86      146.94     24.48 o
 -17   1   4        1.94       17.11     14.14 o
 -16   1   4      118.50      115.90     14.17 o
 -15   1   4      574.75      580.77     19.58 o
 -14   1   4       27.70       51.68      8.38 o
 -13   1   4      270.29      282.37     12.95 o
 -12   1   4        3.11        5.12      8.84 o
 -11   1   4        0.71       43.17     23.58 o
 -10   1   4     1288.37     1251.87     50.36 o
  -9   1   4     1710.07     1795.68     84.58 o
  -8   1   4        6.01      -10.81     17.01 o
  -7   1   4      226.14      256.08     18.09 o
  -6   1   4      835.19      862.05     29.83 o
  -5   1   4     1080.78     1138.92     34.16 o
  -4   1   4     1387.14     1327.76     22.77 o
  -3   1   4     2418.20     2378.61     33.19 o
  -2   1   4     1242.58     1387.87     23.60 o
  -1   1   4     8026.80     8564.80    115.91 o
   0   1   4      719.09      931.62     24.43 o
   1   1   4       83.25       89.72      9.98 o
   2   1   4     1973.72     1967.53     35.50 o
   3   1   4     9855.32     9716.48    128.70 o
   4   1   4      962.75      970.13     24.40 o
   5   1   4     1480.28     1488.91     32.08 o
   6   1   4       30.35       34.62     12.31 o
   7   1   4      231.91      262.15     18.75 o
   8   1   4       12.94       36.66     15.05 o
   9   1   4      134.61      128.84     23.80 o
  10   1   4        5.66       -6.15     17.24 o
  11   1   4      278.81      302.92     31.61 o
  12   1   4     1032.94     1058.42     49.06 o
  13   1   4       45.54       49.05     32.54 o
  14   1   4       67.39       79.00     41.72 o
  15   1   4        0.00      -15.07     42.42 o
  16   1   4       17.96       20.61     39.30 o
  17   1   4      109.50       58.73     60.11 o
  18   1   4       13.06      -28.12     38.69 o
  19   1   4       20.30      -25.20     40.74 o
 -19   2   4        7.92       27.23     49.38 o
 -18   2   4      101.25       95.77     22.57 o
 -17   2   4      480.72      508.81     26.73 o
 -16   2   4      262.92      280.12     16.21 o
 -15   2   4       37.39       30.92      9.57 o
 -14   2   4      217.59      203.84     11.04 o
 -13   2   4      181.46      188.29      9.18 o
 -12   2   4      874.02      890.01     21.95 o
 -11   2   4      454.24      468.91     15.20 o
 -10   2   4       15.89       16.12     17.97 o
  -9   2   4      264.20      261.67     24.12 o
  -8   2   4     1771.48     1899.77     52.58 o
  -7   2   4      202.64      204.85     18.77 o
  -6   2   4      734.17      756.65     27.84 o
  -5   2   4       30.18       21.43      7.84 o
  -4   2   4      601.12      512.61     12.85 o
  -3   2   4     2138.12     2167.02     31.30 o
  -2   2   4     6111.20     6311.42     80.91 o
  -1   2   4      201.36      194.89      8.16 o
   0   2   4       96.01      123.82      8.62 o
   1   2   4      414.68      462.64     14.24 o
   2   2   4       44.08       34.25      7.36 o
   3   2   4      528.58      473.86     16.60 o
   4   2   4     1698.63     1737.40     36.41 o
   5   2   4      427.37      499.11     17.74 o
   6   2   4     1530.02     1622.11     36.57 o
   7   2   4      141.25      156.12     16.44 o
   8   2   4       58.13       58.50     14.08 o
   9   2   4       77.26       67.06     14.83 o
  10   2   4      588.89      572.35     30.21 o
  11   2   4        7.59      -28.85     36.87 o
  12   2   4       25.99       23.36     21.40 o
  13   2   4      326.41      294.02     41.47 o
  14   2   4       14.64      -28.94     54.74 o
  15   2   4       26.69       36.41     37.33 o
  16   2   4       73.24       77.00     34.13 o
  17   2   4        9.20       28.57     37.17 o
  18   2   4        5.39       30.04     41.89 o
  19   2   4       22.02       59.58     60.85 o
 -19   3   4       26.91       45.08     66.55 o
 -18   3   4      218.65      231.63     42.05 o
 -17   3   4        8.45       -4.43     18.37 o
 -16   3   4       12.08       37.52     16.46 o
 -15   3   4      430.92      383.05     15.43 o
 -14   3   4      548.40      569.31     17.12 o
 -13   3   4      272.61      254.24     14.83 o
 -12   3   4       52.76       59.51     10.04 o
 -11   3   4       45.52       57.28     14.24 o
 -10   3   4        7.89      -11.94     16.22 o
  -9   3   4      124.62      122.92      8.33 o
  -8   3   4      110.04      100.66     10.81 o
  -7   3   4      507.83      508.39     15.05 o
  -6   3   4       87.88      112.35      9.44 o
  -5   3   4      288.34      284.45     10.07 o
  -4   3   4      136.57      145.16      8.48 o
  -3   3   4     1215.09     1195.31     20.22 o
  -2   3   4     1942.94     2034.83     31.00 o
  -1   3   4        0.25       51.50     13.40 o
   0   3   4        5.82        3.69      6.71 o
   1   3   4      276.96      330.75     11.10 o
   2   3   4       63.35       61.62      8.99 o
   3   3   4     1624.53     1726.28     35.11 o
   4   3   4       35.51       28.72      8.59 o
   5   3   4     1211.29     1216.93     28.20 o
   6   3   4     1948.93     2075.70     42.70 o
   7   3   4      106.93      113.36     11.22 o
   8   3   4       76.21       72.46     10.77 o
   9   3   4        9.48        0.63     14.68 o
  10   3   4      549.74      571.71     29.67 o
  11   3   4      110.53      116.63     17.04 o
  12   3   4      466.80      406.55     26.76 o
  13   3   4       74.72       15.70     38.31 o
  14   3   4       35.20       73.13     61.18 o
  15   3   4       31.08       46.64     41.26 o
  16   3   4       54.76       29.08     35.84 o
  17   3   4      280.79      277.74     47.07 o
  18   3   4        7.55       37.33     39.96 o
  19   3   4      225.80      278.90     57.73 o
 -19   4   4        0.67      -49.25     32.83 o
 -18   4   4        2.59        6.79     30.06 o
 -17   4   4        0.97       -0.01     20.71 o
 -16   4   4       93.31      113.94     17.38 o
 -15   4   4      330.54      296.17     18.41 o
 -14   4   4       98.81      101.30     12.06 o
 -13   4   4       24.17       30.41      6.44 o
 -12   4   4      245.52      263.83     10.27 o
 -11   4   4      106.57      118.90     11.64 o
 -10   4   4      526.27      520.40     32.12 o
  -9   4   4        0.35       10.80      7.83 o
  -8   4   4     1412.86     1539.66     36.21 o
  -7   4   4       18.81       18.04      7.37 o
  -6   4   4        4.36        6.49      5.84 o
  -5   4   4      130.05      116.75      5.71 o
  -4   4   4      596.77      552.77     14.95 o
  -3   4   4      927.12      992.30     19.14 o
  -2   4   4     4153.95     4698.87     69.67 o
  -1   4   4     4567.64     4792.21     72.77 o
   0   4   4      909.11      927.27     20.91 o
   1   4   4      890.32      993.78     19.35 o
   2   4   4      773.38      854.34     22.97 o
   3   4   4      188.08      192.08     10.44 o
   4   4   4      121.35      156.07      9.31 o
   5   4   4       80.10      107.64      9.69 o
   6   4   4       63.99       95.08      9.68 o
   7   4   4      400.34      483.89     17.12 o
   8   4   4        0.03        7.94     11.64 o
   9   4   4      201.06      190.97     15.65 o
  10   4   4        0.18      -13.39     15.95 o
  11   4   4        0.00       10.62     15.39 o
  12   4   4      899.60      896.34     35.32 o
  13   4   4       58.97       73.58     19.97 o
  14   4   4      271.62      259.22     19.42 o
  15   4   4       19.09       20.21     34.47 o
  16   4   4        0.02      -13.86     67.57 o
  17   4   4        0.01       12.25     38.82 o
  18   4   4       45.00       74.63     44.18 o
  19   4   4        7.45       14.33     51.14 o
 -19   5   4        4.01       -0.31     36.28 o
 -18   5   4      152.07      105.03     25.61 o
 -17   5   4       13.36      -27.65     21.53 o
 -16   5   4       28.27       44.56     21.05 o
 -15   5   4      371.83      375.67     17.40 o
 -14   5   4       20.31       14.06      7.73 o
 -13   5   4        0.17        7.23      6.52 o
 -12   5   4      281.56      296.72     14.55 o
 -11   5   4       93.12       92.38     10.41 o
 -10   5   4        6.32        3.08      7.04 o
  -9   5   4       24.18       13.54      9.16 o
  -8   5   4      135.90      129.31     19.84 o
  -7   5   4       50.94       41.31     11.49 o
  -6   5   4       31.04       48.59      4.96 o
  -5   5   4       73.30       87.68      8.22 o
  -4   5   4     1448.25     1615.64     31.63 o
  -3   5   4      127.52      114.44      7.70 o
  -2   5   4     2752.13     3128.01     48.63 o
  -1   5   4     2688.75     2862.16     46.95 o
   0   5   4       47.03       50.18      8.01 o
   1   5   4      580.16      543.13     15.82 o
   2   5   4      475.02      553.00     17.55 o
   3   5   4      286.96      284.15     14.57 o
   4   5   4        0.83      -11.00     11.25 o
   5   5   4       78.89       76.26      8.28 o
   6   5   4        2.37        9.93      7.81 o
   7   5   4       28.04       39.76     16.94 o
   8   5   4       34.37       44.55      7.71 o
   9   5   4        0.43       -3.25     10.39 o
  10   5   4       12.71       18.37     14.89 o
  11   5   4      361.00      344.63     18.23 o
  12   5   4       96.84       60.15     17.97 o
  13   5   4      311.46      272.74     25.93 o
  14   5   4      291.96      291.65     37.49 o
  15   5   4      582.62      593.87     53.81 o
  16   5   4      227.65      233.63     45.45 o
  17   5   4      392.99      374.22     57.42 o
  18   5   4        4.65      -19.43     88.07 o
 -19   6   4        0.33       14.75     30.52 o
 -18   6   4        2.67       24.33     26.88 o
 -17   6   4        0.35       40.16     21.64 o
 -16   6   4     1171.69     1281.82     70.67 o
 -15   6   4      109.62      112.00     11.24 o
 -14   6   4        1.01       -0.17      8.75 o
 -13   6   4        8.17       19.54      8.32 o
 -12   6   4      102.41       97.65     12.59 o
 -11   6   4      121.36      116.13      8.61 o
 -10   6   4      203.67      200.97     12.44 o
  -9   6   4      926.05     1050.37     22.53 o
  -8   6   4       99.29       93.55      9.73 o
  -7   6   4       52.17       42.44      6.45 o
  -6   6   4       25.68       23.55      8.14 o
  -5   6   4       76.11       77.51      7.52 o
  -4   6   4      252.51      278.97     10.81 o
  -3   6   4      132.13      125.79      8.72 o
  -2   6   4     8799.71     9198.80    129.39 o
  -1   6   4     3117.59     3213.48     51.37 o
   0   6   4     1313.90     1323.45     26.83 o
   1   6   4      466.53      564.01     16.66 o
   2   6   4       26.11       26.95      8.68 o
   3   6   4      283.80      329.57     18.73 o
   4   6   4      562.98      561.15     21.01 o
   5   6   4      370.06      386.01     17.29 o
   6   6   4        6.09        3.87      9.82 o
   7   6   4       21.35       -2.91     10.88 o
   8   6   4      103.27       95.88     12.16 o
   9   6   4       31.65       18.44     14.83 o
  10   6   4        2.65       -9.96     15.38 o
  11   6   4     1403.74     1471.12     48.02 o
  12   6   4      294.74      259.00     22.28 o
  13   6   4      856.94      986.68     49.02 o
  14   6   4      531.68      552.75     36.53 o
  15   6   4       39.23       47.14     44.55 o
  16   6   4      133.81      161.00     46.47 o
  17   6   4       14.29       59.08     39.45 o
  18   6   4      397.92      386.59     69.36 o
 -19   7   4       28.08       -6.87     39.30 o
 -18   7   4      100.81       36.93     60.62 o
 -17   7   4       34.91       74.09     30.52 o
 -16   7   4        1.77       10.07     19.34 o
 -15   7   4     1264.89     1405.72     41.05 o
 -14   7   4     1513.10     1653.61     38.59 o
 -13   7   4       14.62       11.97      9.06 o
 -12   7   4        2.69      -14.12      9.71 o
 -11   7   4     1745.52     1902.96     40.63 o
 -10   7   4        8.34        8.70      6.58 o
  -9   7   4      892.07      886.18     20.79 o
  -8   7   4      114.58      111.86      8.71 o
  -7   7   4      208.20      232.32      9.27 o
  -6   7   4      792.44      755.84     20.52 o
  -5   7   4       10.86        6.28      6.97 o
  -4   7   4        1.14        9.01      6.17 o
  -3   7   4      227.79      221.21     10.67 o
  -2   7   4     1886.73     2067.58     40.67 o
  -1   7   4     1314.22     1318.03     27.92 o
   0   7   4       14.08       17.41      8.24 o
   1   7   4      514.81      592.44     18.97 o
   2   7   4      121.55      145.39     13.11 o
   3   7   4      118.79      144.09     12.76 o
   4   7   4      912.11      865.27     27.36 o
   5   7   4      153.91      200.87     15.26 o
   6   7   4       81.79       84.18     20.17 o
   7   7   4       23.13        5.68     12.25 o
   8   7   4      132.67      143.73     13.76 o
   9   7   4      874.85      811.31     27.35 o
  10   7   4     1210.12     1315.91     37.68 o
  11   7   4      361.48      370.45     28.48 o
  12   7   4        9.04      -23.14     18.45 o
  13   7   4        3.40       28.67     24.07 o
  14   7   4      663.57      709.22     41.96 o
  15   7   4      394.46      399.32     54.08 o
  16   7   4        1.25        1.69     67.62 o
  17   7   4       47.13       56.55     54.65 o
  18   7   4      355.76      432.86     56.35 o
 -19   8   4      194.75      214.59     43.56 o
 -18   8   4       34.55       36.89     32.23 o
 -17   8   4       58.98       42.61     42.94 o
 -16   8   4       24.74       40.10     23.49 o
 -15   8   4      634.99      549.75     32.94 o
 -14   8   4      186.03      175.29     14.99 o
 -13   8   4      380.52      480.51     16.91 o
 -12   8   4        0.46       14.46     10.35 o
 -11   8   4       38.41       47.23     14.40 o
 -10   8   4     2037.86     2121.23     51.10 o
  -9   8   4       11.11        8.45      9.96 o
  -8   8   4      781.10      724.03     18.58 o
  -7   8   4      700.76      697.15     19.83 o
  -6   8   4       40.59       50.38      7.63 o
  -5   8   4      809.61      823.26     18.74 o
  -4   8   4       95.06      114.68      8.09 o
  -3   8   4      791.43      846.41     19.32 o
  -2   8   4      701.14      883.87     19.97 o
  -1   8   4     1297.22     1241.66     26.48 o
   0   8   4     2512.72     2752.13     56.22 o
   1   8   4      639.38      674.94     20.33 o
   2   8   4      470.86      557.20     26.35 o
   3   8   4     2305.96     2460.97     50.93 o
   4   8   4      163.29      142.72     15.59 o
   5   8   4      234.24      223.23     18.02 o
   6   8   4      172.33      202.13     23.86 o
   7   8   4       10.89       27.67     15.05 o
   8   8   4      180.87      165.97     17.30 o
   9   8   4        0.15      -15.88     12.82 o
  10   8   4       80.03       77.44     13.97 o
  11   8   4      506.49      517.16     29.12 o
  12   8   4        0.82       -4.35     23.91 o
  13   8   4      613.42      681.38     41.81 o
  14   8   4      248.25      216.40     40.28 o
  15   8   4        0.37       31.79     36.52 o
  16   8   4      615.10      673.11     62.05 o
  17   8   4      384.85      353.58     55.46 o
  18   8   4       44.24        7.96     45.34 o
 -18   9   4      110.80       28.94     99.83 o
 -17   9   4      145.47      113.78     40.79 o
 -16   9   4       12.41       17.98     48.30 o
 -15   9   4      189.60      171.22     44.01 o
 -14   9   4        0.41      -13.05     11.69 o
 -13   9   4       34.86       13.04     13.28 o
 -12   9   4        0.76       -2.13     11.02 o
 -11   9   4      698.56      751.06     24.64 o
 -10   9   4      411.69      470.03     23.34 o
  -9   9   4     1087.64     1159.16     30.14 o
  -8   9   4      794.89      863.48     20.77 o
  -7   9   4        2.74       -0.92      8.55 o
  -6   9   4      553.35      566.59     16.58 o
  -5   9   4     1261.91     1460.73     28.87 o
  -4   9   4       89.00       89.25      9.26 o
  -3   9   4      141.25      124.09      8.14 o
  -2   9   4       47.26       64.89     15.25 o
  -1   9   4      137.83      129.07      9.83 o
   0   9   4        5.63        7.87      8.61 o
   1   9   4      456.68      509.39     20.32 o
   2   9   4     1144.81     1056.41     34.48 o
   3   9   4      656.15      664.72     23.06 o
   4   9   4      669.89      638.96     26.93 o
   5   9   4      221.64      225.51     18.16 o
   6   9   4      524.79      551.03     26.82 o
   7   9   4      268.55      242.30     23.13 o
   8   9   4      773.83      868.90     52.22 o
   9   9   4      911.53      896.37     31.91 o
  10   9   4     1911.05     2113.41     56.06 o
  11   9   4       49.21       10.24     27.12 o
  12   9   4      680.25      734.25     51.97 o
  13   9   4       29.15       20.84     26.08 o
  14   9   4       43.58       33.08     25.14 o
  15   9   4       82.05       57.13     77.22 o
  16   9   4       33.79        5.41     41.09 o
  17   9   4      558.93      618.54     78.37 o
  18   9   4        0.01      -48.65     65.48 o
 -18  10   4      188.39      158.86     55.82 o
 -17  10   4      232.61      223.27     47.23 o
 -16  10   4       41.08        6.44     38.64 o
 -15  10   4       28.43       53.67     32.20 o
 -14  10   4      105.96       68.90     18.26 o
 -13  10   4      288.20      325.78     19.93 o
 -12  10   4      135.69      159.35     17.12 o
 -11  10   4        0.74        4.50     13.10 o
 -10  10   4     1387.01     1526.36     32.68 o
  -9  10   4      143.38      142.03     11.55 o
  -8  10   4       67.05       66.19      9.62 o
  -7  10   4      210.60      208.94     11.75 o
  -6  10   4       72.36       69.16     10.07 o
  -5  10   4       69.34       57.84      9.35 o
  -4  10   4      747.91      857.13     21.08 o
  -3  10   4       78.63       78.17      8.74 o
  -2  10   4     1423.13     1485.51     28.37 o
  -1  10   4      158.32      150.60     10.89 o
   0  10   4        3.26        7.38      9.02 o
   1  10   4       40.70       38.42     10.51 o
   2  10   4       40.91       41.03     10.64 o
   3  10   4       18.19       25.93     10.05 o
   4  10   4        3.58        2.72     12.95 o
   5  10   4      574.58      588.01     29.15 o
   6  10   4      321.85      314.68     26.35 o
   7  10   4      510.38      437.10     26.52 o
   8  10   4       14.45       38.90     18.55 o
   9  10   4      113.44      117.88     17.15 o
  10  10   4       10.74       23.80     18.05 o
  11  10   4      273.97      257.88     25.10 o
  12  10   4        2.40        1.61     27.04 o
  13  10   4        1.86       -8.59     27.43 o
  14  10   4       13.89        6.26     26.97 o
  15  10   4        5.76      -39.73     39.99 o
  16  10   4      473.85      506.90     58.73 o
  17  10   4        0.13       57.07     58.66 o
 -18  11   4        2.07        0.00     60.11 o
 -17  11   4       48.74       23.61     45.08 o
 -16  11   4      260.19      225.41     51.52 o
 -15  11   4        5.00       16.38     28.37 o
 -14  11   4     2049.59     2096.12     77.09 o
 -13  11   4      673.75      729.08     26.92 o
 -12  11   4      170.08      180.66     16.00 o
 -11  11   4      870.28      923.67     25.14 o
 -10  11   4      120.41      120.11     18.64 o
  -9  11   4       13.05       11.85     12.78 o
  -8  11   4      164.00      175.18     13.15 o
  -7  11   4      532.46      574.42     21.34 o
  -6  11   4      264.05      262.65     16.82 o
  -5  11   4     1068.72     1043.61     26.28 o
  -4  11   4      132.47      139.81     12.86 o
  -3  11   4       30.00       36.74      9.80 o
  -2  11   4      217.80      218.54     11.12 o
  -1  11   4        0.15      -13.53      9.02 o
   0  11   4     1469.81     1595.45     37.81 o
   1  11   4      866.93      858.10     26.68 o
   2  11   4      482.53      514.17     20.59 o
   3  11   4      712.24      818.29     31.67 o
   4  11   4      546.78      599.11     22.10 o
   5  11   4       11.04       13.64     15.37 o
   6  11   4     1009.66     1026.62     37.30 o
   7  11   4      425.13      443.01     27.03 o
   8  11   4       53.91       57.46     20.65 o
   9  11   4      312.22      341.77     27.46 o
  10  11   4       91.35      116.61     22.90 o
  11  11   4        2.82        6.82     16.70 o
  12  11   4      311.62      343.38     42.79 o
  13  11   4      146.46      144.21     33.64 o
  14  11   4      171.26      218.20     43.84 o
  15  11   4      261.29      247.10     47.62 o
  16  11   4       18.09       -1.42     61.56 o
  17  11   4        3.15       50.58     51.98 o
 -17  12   4       36.07       19.32     45.08 o
 -16  12   4       46.66       12.88     40.79 o
 -15  12   4       33.23       57.96     45.08 o
 -14  12   4      635.08      585.54     48.70 o
 -13  12   4      213.70      205.51     22.76 o
 -12  12   4      320.70      268.10     26.18 o
 -11  12   4      232.68      221.62     16.83 o
 -10  12   4      604.91      558.30     27.49 o
  -9  12   4        3.41      -13.19     10.61 o
  -8  12   4       11.86       14.31     12.84 o
  -7  12   4     1027.33     1133.68     31.82 o
  -6  12   4      244.56      273.90     25.44 o
  -5  12   4        6.23       -6.31     10.18 o
  -4  12   4      282.76      285.63     14.96 o
  -3  12   4     2022.64     2239.55     45.32 o
  -2  12   4      448.41      455.45     16.92 o
  -1  12   4      627.11      697.67     23.32 o
   0  12   4      146.60      164.04     13.65 o
   1  12   4      105.71       99.14     12.84 o
   2  12   4      963.98     1115.72     35.47 o
   3  12   4      106.65       91.46     12.28 o
   4  12   4      218.45      158.44     13.66 o
   5  12   4      615.67      589.73     28.93 o
   6  12   4      951.68     1029.51     40.30 o
   7  12   4       74.30       81.86     20.97 o
   8  12   4        9.05      -24.00     19.83 o
   9  12   4      132.76      119.32     24.83 o
  10  12   4      906.29      918.13     56.43 o
  11  12   4      687.76      676.08     42.81 o
  12  12   4        2.79       12.08     20.14 o
  13  12   4       97.06       72.94     33.64 o
  14  12   4       88.45      116.95     38.84 o
  15  12   4       96.44       20.29     47.29 o
  16  12   4      220.27      211.04     52.87 o
  17  12   4       31.37      -43.90     54.37 o
 -17  13   4       40.17       49.38     68.70 o
 -16  13   4       42.76       96.61     47.23 o
 -15  13   4      171.88      208.24     55.82 o
 -14  13   4      121.65       74.51     27.63 o
 -13  13   4       17.06       21.03     23.72 o
 -12  13   4      761.25      735.21     29.13 o
 -11  13   4       18.18       25.28     13.29 o
 -10  13   4      249.35      258.55     17.55 o
  -9  13   4      442.54      410.46     19.26 o
  -8  13   4      914.19      968.50     28.63 o
  -7  13   4       52.46       75.37     13.16 o
  -6  13   4        1.58       12.04     12.86 o
  -5  13   4      202.95      221.13     15.09 o
  -4  13   4      572.52      622.25     23.64 o
  -3  13   4      310.15      337.26     16.00 o
  -2  13   4       25.02       49.42     11.81 o
  -1  13   4      119.16      118.43     14.55 o
   0  13   4      642.78      649.89     26.69 o
   1  13   4     1198.21     1263.52     37.78 o
   2  13   4     1967.28     2100.38     49.76 o
   3  13   4       19.74       29.07     10.44 o
   4  13   4        0.68        9.19     15.50 o
   5  13   4     1018.94     1029.57     39.73 o
   6  13   4     2280.52     2265.14     66.39 o
   7  13   4      157.31      192.39     24.33 o
   8  13   4       35.86       28.29     24.05 o
   9  13   4      453.60      405.05     43.18 o
  10  13   4      485.47      507.64     56.91 o
  11  13   4        2.99      -19.13     47.14 o
  12  13   4      231.17      284.71     26.73 o
  13  13   4      172.54      226.61     41.21 o
  14  13   4       28.36       65.91     38.81 o
  15  13   4      112.29      161.04     49.09 o
  16  13   4      252.77      258.81     53.76 o
 -16  14   4       54.12       49.38     60.11 o
 -15  14   4      218.12      229.71     57.96 o
 -14  14   4        1.22        9.24     36.61 o
 -13  14   4      120.27      141.21     27.16 o
 -12  14   4        2.89       -7.51     17.29 o
 -11  14   4      226.47      254.24     19.99 o
 -10  14   4       20.79       29.31     16.87 o
  -9  14   4        7.12       12.52     12.91 o
  -8  14   4      101.91       86.62     12.60 o
  -7  14   4      168.17      174.17     15.11 o
  -6  14   4       85.80       67.21     13.12 o
  -5  14   4       29.57       34.51     12.80 o
  -4  14   4      243.60      221.36     15.74 o
  -3  14   4      682.40      720.26     30.74 o
  -2  14   4      220.62      217.09     18.06 o
  -1  14   4       22.75       44.85     11.76 o
   0  14   4      376.91      347.68     20.67 o
   1  14   4       80.95      102.34     26.52 o
   2  14   4      537.78      488.86     21.53 o
   3  14   4      520.43      506.23     20.61 o
   4  14   4       10.67       11.42     12.29 o
   5  14   4      590.42      622.39     32.40 o
   6  14   4     1253.27     1390.88     50.74 o
   7  14   4      134.22       76.14     26.09 o
   8  14   4       38.91       70.62     29.62 o
   9  14   4      636.71      659.73     53.00 o
  10  14   4       21.78       10.04     38.36 o
  11  14   4        9.36       35.41     42.23 o
  12  14   4      134.89       29.39     65.26 o
  13  14   4        0.35      -55.50     72.79 o
  14  14   4       71.62       81.78     45.74 o
  15  14   4       18.08      -13.31     51.71 o
  16  14   4       45.30      -38.52     64.50 o
 -16  15   4        7.14       23.61     57.96 o
 -15  15   4      108.91       21.83    121.29 o
 -14  15   4      137.63      145.69     47.66 o
 -13  15   4        0.19       23.12     42.24 o
 -12  15   4        1.84        3.70     24.59 o
 -11  15   4      417.20      368.47     24.99 o
 -10  15   4       79.25       45.69     18.82 o
  -9  15   4       98.37       70.92     17.34 o
  -8  15   4      491.70      474.00     24.56 o
  -7  15   4        6.86        3.27     15.32 o
  -6  15   4      147.35      166.23     15.63 o
  -5  15   4      322.27      292.60     17.95 o
  -4  15   4       22.46       22.05     14.11 o
  -3  15   4       45.02       49.46     14.66 o
  -2  15   4      293.29      289.05     18.36 o
  -1  15   4      443.21      415.89     21.95 o
   0  15   4       25.66       22.68     14.47 o
   1  15   4      384.43      377.23     21.36 o
   2  15   4      569.67      523.10     22.18 o
   3  15   4      214.17      232.85     17.40 o
   4  15   4       42.76       18.42     19.10 o
   5  15   4        5.26        5.26     18.06 o
   6  15   4      165.83      102.14     34.70 o
   7  15   4      175.67      188.07     34.78 o
   8  15   4        5.51       17.13     30.00 o
   9  15   4      237.14      247.35     37.11 o
  10  15   4       45.80       13.74     46.25 o
  11  15   4       27.04       69.07     37.20 o
  12  15   4       65.57       46.96     39.63 o
  13  15   4      217.45      210.48     42.05 o
  14  15   4       23.29       19.68     42.65 o
  15  15   4      100.20      183.19     50.94 o
 -15  16   4       54.61       95.59     41.67 o
 -14  16   4      179.94      216.30     72.99 o
 -13  16   4       31.51       44.99     70.84 o
 -12  16   4      261.99      207.64     48.05 o
 -11  16   4        5.15       22.29     33.59 o
 -10  16   4       32.46       36.71     19.49 o
  -9  16   4      104.82      108.84     19.60 o
  -8  16   4       15.35      -29.24     21.27 o
  -7  16   4      381.70      299.70     20.87 o
  -6  16   4       97.69       97.17     17.98 o
  -5  16   4      729.69      773.10     42.08 o
  -4  16   4      103.82       66.54     18.66 o
  -3  16   4       79.95       73.29     16.32 o
  -2  16   4        1.50        9.58     15.04 o
  -1  16   4        2.59       10.43     13.00 o
   0  16   4      155.53      168.26     19.55 o
   1  16   4       82.57       98.03     16.82 o
   2  16   4     1061.04     1055.20     44.00 o
   3  16   4      103.43      117.54     18.81 o
   4  16   4      345.47      325.68     23.25 o
   5  16   4       48.69      -19.58     23.86 o
   6  16   4       20.18       -7.07     69.47 o
   7  16   4      572.71      640.70     64.49 o
   8  16   4      738.35      807.89     56.04 o
   9  16   4      125.79      103.80     35.72 o
  10  16   4        1.86      -19.66     33.65 o
  11  16   4       37.76       21.37     52.14 o
  12  16   4       64.74       59.99     41.14 o
  13  16   4      155.78      136.15     50.89 o
  14  16   4        0.43       30.16     41.04 o
  15  16   4        5.97      -58.41     80.06 o
 -15  17   4       12.56      -25.97    101.97 o
 -14  17   4       16.75       77.29     92.31 o
 -13  17   4       21.76       41.28     43.24 o
 -12  17   4      286.67      308.25     53.07 o
 -11  17   4        4.80      -27.43     46.94 o
 -10  17   4      132.28      105.55     28.81 o
  -9  17   4       42.20       27.23     22.33 o
  -8  17   4        0.96      -21.43     21.03 o
  -7  17   4        6.35       16.19     16.83 o
  -6  17   4       49.88       63.02     19.35 o
  -5  17   4        3.20       33.08     19.18 o
  -4  17   4      259.63      259.95     21.42 o
  -3  17   4      571.77      640.72     27.36 o
  -2  17   4      629.71      670.08     32.96 o
  -1  17   4       82.24       73.95     17.04 o
   0  17   4      906.65      941.54     32.74 o
   1  17   4        1.78      -21.81     14.54 o
   2  17   4      385.81      313.54     45.93 o
   3  17   4     1161.89     1234.56     56.86 o
   4  17   4       43.08       26.04     18.59 o
   5  17   4      218.50      229.01     29.53 o
   6  17   4       27.47       52.96     29.62 o
   7  17   4       79.17       96.89     31.71 o
   8  17   4        3.95        0.66     37.95 o
   9  17   4        0.07       32.04     31.94 o
  10  17   4      103.22      113.84     42.49 o
  11  17   4       37.82       -0.21     38.90 o
  12  17   4        2.97       -7.70     70.63 o
  13  17   4        1.10       12.01     49.30 o
  14  17   4        0.04      -13.72     46.91 o
 -14  18   4        6.47       79.95     50.03 o
 -13  18   4       21.23       47.65     55.79 o
 -12  18   4      191.65      160.70     63.54 o
 -11  18   4        3.41      113.36     51.23 o
 -10  18   4       17.59       40.31     37.56 o
  -9  18   4        0.05        6.62     27.53 o
  -8  18   4       13.98      -14.76     24.76 o
  -7  18   4        0.31      -11.12     21.05 o
  -6  18   4      169.85      157.15     25.90 o
  -5  18   4      510.84      539.43     31.34 o
  -4  18   4      320.33      299.29     25.08 o
  -3  18   4      183.43      152.78     23.70 o
  -2  18   4      511.43      453.17     40.33 o
  -1  18   4      189.73      212.34     24.28 o
   0  18   4      102.13      121.02     24.85 o
   1  18   4        9.30      -27.84     20.57 o
   2  18   4        0.05       -2.27     27.52 o
   3  18   4       90.51       78.64     27.63 o
   4  18   4      184.44      185.28     20.49 o
   5  18   4      294.83      302.07     20.02 o
   6  18   4        0.87       -9.97     25.79 o
   7  18   4       63.36       50.84     31.21 o
   8  18   4       77.87        3.20     34.78 o
   9  18   4       27.32       27.71     34.92 o
  10  18   4      171.86      236.40     40.97 o
  11  18   4        3.37       -0.82     35.98 o
  12  18   4       45.87       41.43     39.41 o
  13  18   4       23.36        3.41     60.42 o
 -13  19   4      108.83      133.85     66.55 o
 -12  19   4        0.02      -42.41     46.28 o
 -11  19   4       41.86       45.93     50.03 o
 -10  19   4       45.52       95.88     52.60 o
  -9  19   4       78.63       88.26     55.10 o
  -8  19   4      832.12      861.54     51.41 o
  -7  19   4        0.02       -0.37     25.08 o
  -6  19   4       23.37       -4.81     22.36 o
  -5  19   4        1.08        7.94     31.41 o
  -4  19   4        5.87      -17.92     35.28 o
  -3  19   4       35.14       25.33     26.02 o
  -2  19   4      804.71      836.20     45.06 o
  -1  19   4       32.69       21.40     22.16 o
   0  19   4      540.46      585.30     37.63 o
   1  19   4        6.61        0.51     24.03 o
   2  19   4       65.24       63.58     23.83 o
   3  19   4      259.33      251.40     26.97 o
   4  19   4       93.28       67.70     18.92 o
   5  19   4      276.33      259.10     34.63 o
   6  19   4      373.12      369.51     43.94 o
   7  19   4        0.64       27.32     39.74 o
   8  19   4       48.67       84.15     45.24 o
   9  19   4       10.14       22.36     40.82 o
  10  19   4        0.00       11.62     43.75 o
  11  19   4       52.15       85.80     47.51 o
  12  19   4      381.53      420.60     55.01 o
  13  19   4        0.25      -19.00     52.95 o
 -13  20   4      148.37      109.19     48.84 o
 -12  20   4       30.67       -0.65     68.70 o
 -11  20   4       24.55       93.03     84.80 o
 -10  20   4        8.88       19.78     39.65 o
  -9  20   4        4.98      -19.73     40.79 o
  -8  20   4      242.90      253.57     54.71 o
  -7  20   4       12.24      -16.14     29.22 o
  -6  20   4       20.23       15.04     27.66 o
  -5  20   4       12.59      -46.08     36.38 o
  -4  20   4      198.81      209.50     26.07 o
  -3  20   4       52.43       26.69     26.99 o
  -2  20   4       17.90       33.23     29.60 o
  -1  20   4        6.30      -16.06     30.14 o
   0  20   4      298.79      302.11     29.14 o
   1  20   4      965.87      952.27     43.89 o
   2  20   4       77.87       70.02     26.81 o
   3  20   4      138.21       14.19     56.76 o
   4  20   4      465.00      432.77     37.55 o
   5  20   4        1.54       35.15     33.21 o
   6  20   4        6.22        0.19     41.04 o
   7  20   4       24.87       22.74     34.69 o
   8  20   4       11.17      -12.80     36.74 o
   9  20   4        0.14       -0.42     42.03 o
  10  20   4        3.01        7.60     46.28 o
  11  20   4        0.68       41.54     47.00 o
  12  20   4      160.48      100.39     79.83 o
 -12  21   4        3.92       71.18     58.43 o
 -11  21   4       19.36       16.62     73.52 o
 -10  21   4       51.05       -3.47     66.63 o
  -9  21   4        9.97       18.39     63.33 o
  -8  21   4       99.92       90.08     50.45 o
  -7  21   4       34.20       45.39     36.82 o
  -6  21   4      316.42      335.38     47.72 o
  -5  21   4      158.01      140.42     34.47 o
  -4  21   4       36.83       35.17     31.84 o
  -3  21   4        1.36        2.82     41.07 o
  -2  21   4        5.79       -1.85     29.80 o
  -1  21   4      158.05      141.31     31.33 o
   0  21   4       95.55      110.42     29.75 o
   1  21   4       11.21       -4.43     23.63 o
   2  21   4       71.14       75.28     29.47 o
   3  21   4      246.73      201.37     32.57 o
   4  21   4       39.82       69.66     44.49 o
   5  21   4       23.31       49.24     40.45 o
   6  21   4      326.09      367.53     49.19 o
   7  21   4       83.91      166.79     53.87 o
   8  21   4        5.00      -38.30     45.62 o
   9  21   4        6.85       62.59     43.92 o
  10  21   4        6.48      -55.71     47.03 o
  11  21   4        2.92       41.78     43.06 o
 -11  22   4        1.09      -61.52     64.40 o
 -10  22   4        0.50       32.15     68.70 o
  -9  22   4      190.69      140.90     64.47 o
  -8  22   4       16.12       -0.90     62.26 o
  -7  22   4        0.98       50.59     40.40 o
  -6  22   4       41.81       54.21     39.00 o
  -5  22   4        5.95        5.42     33.53 o
  -4  22   4       12.13       40.03     36.53 o
  -3  22   4        4.50      -10.66     28.30 o
  -2  22   4       29.19       19.19     41.21 o
  -1  22   4      326.25      306.45     88.17 o
   0  22   4       41.10       86.72     42.60 o
   1  22   4        0.47       -5.87     28.05 o
   2  22   4      314.42      337.17     45.01 o
   3  22   4       77.91      118.48     44.70 o
   4  22   4      152.41      134.75     42.62 o
   5  22   4       18.42       -5.76     42.37 o
   6  22   4      113.64      152.68     54.00 o
   7  22   4       13.23        1.56     41.86 o
   8  22   4       20.67       -2.86     46.01 o
   9  22   4       45.95       93.52     64.04 o
  10  22   4        2.44       -4.63     46.32 o
  -9  23   4       26.14      -23.90     66.55 o
  -8  23   4       85.92        5.81     64.29 o
  -7  23   4       13.07       36.50     64.31 o
  -6  23   4       28.30       31.66     35.09 o
  -5  23   4        0.22      -60.04     42.03 o
  -4  23   4       38.48        6.86     45.81 o
  -3  23   4       26.19      -28.16     47.21 o
  -2  23   4      204.31      197.42     84.80 o
  -1  23   4       25.53       19.97     53.48 o
   0  23   4       10.36       -3.55     34.70 o
   1  23   4        1.39       -4.45     34.32 o
   2  23   4       63.35       70.18     36.22 o
   3  23   4       17.45       16.83     38.85 o
   4  23   4      206.14      167.34     45.54 o
   5  23   4      114.63       89.41     50.27 o
   6  23   4        0.05       21.66     40.57 o
   7  23   4        1.73      -30.83     41.40 o
   8  23   4        5.21        0.51     44.56 o
   9  23   4       18.58       86.17     55.56 o
  -8  24   4       76.91      122.87     55.02 o
  -7  24   4       81.70      158.05     66.97 o
  -6  24   4        8.54      -26.24     58.43 o
  -5  24   4       26.58       21.28     57.62 o
  -4  24   4       20.25       68.30     46.96 o
  -3  24   4        0.41      -67.46     54.02 o
  -2  24   4       32.85       42.83     63.33 o
  -1  24   4        1.91       44.01     63.76 o
   0  24   4      135.56      139.45     54.16 o
   1  24   4       12.34        8.33     44.76 o
   2  24   4       20.92       38.47     42.07 o
   3  24   4       69.01       48.83     47.33 o
   4  24   4      109.42       83.39    105.83 o
   5  24   4        0.61       50.46     43.48 o
   6  24   4      121.91      176.88     47.09 o
   7  24   4        2.16       43.75     52.74 o
  -6  25   4       39.61       71.12     55.82 o
  -5  25   4       50.65       62.59     72.72 o
  -4  25   4       14.43        2.71     66.20 o
  -3  25   4        0.02      -18.78     38.45 o
  -2  25   4        0.74       26.93     74.22 o
  -1  25   4      145.54      257.90    108.41 o
   0  25   4        1.17       -6.88     73.97 o
   1  25   4       28.92       42.35     57.72 o
   2  25   4       46.21       42.43     56.56 o
   3  25   4       34.85       67.72     46.09 o
   4  25   4       92.79       12.46     81.87 o
   5  25   4       22.71       96.08     44.03 o
  -3  26   4       44.59       10.54     58.15 o
  -2  26   4       43.62        7.07     90.14 o
  -1  26   4      102.34        5.49    176.04 o
   0  26   4        0.74       38.91     60.75 o
   1  26   4        3.10       15.78     73.05 o
   2  26   4        0.07       52.12     69.77 o
 -18   1   5        0.52      -28.71     53.09 o
 -17   1   5       70.08       37.67     37.69 o
 -16   1   5        0.73      -61.48     40.99 o
 -15   1   5       78.14      104.34     50.45 o
 -14   1   5       53.97       39.12     81.58 o
 -13   1   5       80.01      103.81     81.58 o
 -12   1   5      776.03      862.58     62.18 o
 -11   1   5     1034.69     1081.38     51.99 o
 -10   1   5      115.97       79.53     20.15 o
  -9   1   5      341.05      350.18     26.76 o
  -8   1   5      751.80      764.83     46.61 o
  -7   1   5       33.13       35.69     16.37 o
  -6   1   5        1.52       13.37     15.40 o
  -5   1   5       72.53       71.24     14.84 o
  -4   1   5       58.82       59.98     10.39 o
  -3   1   5      401.95      412.89     11.40 o
  -2   1   5      609.98      630.09     15.30 o
  -1   1   5       36.08       40.04      9.00 o
   0   1   5       90.17       64.68      8.59 o
   1   1   5       56.04       69.13     10.43 o
   2   1   5     1956.99     1994.48     38.24 o
   3   1   5       64.80       80.15      9.32 o
   4   1   5        2.91        1.75      9.91 o
   5   1   5      481.43      489.55     19.14 o
   6   1   5      240.17      260.97     17.41 o
   7   1   5        5.32       -0.84     14.89 o
   8   1   5       31.10       27.54     17.70 o
   9   1   5      150.82      103.22     20.82 o
  10   1   5       22.89       52.54     21.90 o
  11   1   5        1.65       18.94     25.67 o
  12   1   5      128.80       93.39     40.99 o
  13   1   5        2.99       -4.17     40.21 o
  14   1   5        5.67       39.76     38.92 o
  15   1   5        1.87      -14.91     40.65 o
  16   1   5        6.63      -62.41     42.09 o
  17   1   5       75.54       52.03     49.24 o
  18   1   5       85.33       84.48     70.84 o
 -18   2   5       17.57     -125.59     83.73 o
 -17   2   5       53.59       76.76     37.17 o
 -16   2   5      445.95      420.16     55.27 o
 -15   2   5        3.83       54.49     41.72 o
 -14   2   5       40.82      -29.62     36.98 o
 -13   2   5        0.02       52.60     34.91 o
 -12   2   5       44.88      -23.61     60.11 o
 -11   2   5       56.71       84.30     27.89 o
 -10   2   5      175.76      188.28     22.54 o
  -9   2   5      263.95      254.30     29.30 o
  -8   2   5     1283.57     1337.23     44.85 o
  -7   2   5      365.79      376.24     28.82 o
  -6   2   5        0.82       -4.90     16.24 o
  -5   2   5      191.89      214.54      9.96 o
  -4   2   5      103.64      112.63      6.41 o
  -3   2   5        0.23        1.42      5.60 o
  -2   2   5      696.36      705.23     17.92 o
  -1   2   5        2.91        2.08      7.02 o
   0   2   5      209.90      189.06     10.32 o
   1   2   5       69.97       88.92     10.01 o
   2   2   5        1.90        3.72      8.66 o
   3   2   5       44.10       44.27     10.56 o
   4   2   5      582.28      589.98     19.35 o
   5   2   5      760.15      753.07     22.52 o
   6   2   5       10.70       12.75     11.37 o
   7   2   5      263.31      279.13     20.34 o
   8   2   5       90.39       92.13     15.04 o
   9   2   5      111.55       85.05     15.34 o
  10   2   5        1.51       26.43     18.32 o
  11   2   5       27.39      -43.88     29.25 o
  12   2   5       87.30       86.95     40.99 o
  13   2   5       30.39       45.69     33.36 o
  14   2   5      254.41      258.28     56.73 o
  15   2   5        0.69       23.61     34.82 o
  16   2   5        4.63      -38.68     42.53 o
  17   2   5       23.48      -46.81     45.35 o
 -18   3   5        9.14     -106.27     70.84 o
 -16   3   5      176.93      158.86     62.26 o
 -15   3   5      133.54      194.04     39.19 o
 -14   3   5        0.09       14.91     27.20 o
 -13   3   5        8.68       17.43     26.84 o
 -12   3   5      711.53      820.52     59.14 o
 -11   3   5      580.94      591.88     39.58 o
 -10   3   5      127.07      105.35     30.13 o
  -9   3   5        5.42       11.99     17.48 o
  -8   3   5      208.42      236.17     21.82 o
  -7   3   5       31.55       28.35     16.95 o
  -6   3   5        3.40        8.80      4.95 o
  -5   3   5        2.01       -4.50     10.40 o
  -4   3   5      454.77      456.25     12.72 o
  -3   3   5       35.50       30.81      7.87 o
  -2   3   5       23.47       19.74      6.58 o
  -1   3   5       95.69      134.37      8.76 o
   0   3   5      686.80      713.20     19.33 o
   1   3   5     2117.49     2244.81     40.68 o
   2   3   5       85.50       86.34     10.25 o
   3   3   5      503.22      450.45     16.69 o
   4   3   5     1984.73     2131.81     44.22 o
   5   3   5     1288.04     1269.90     33.24 o
   6   3   5      978.95     1020.26     28.81 o
   7   3   5       12.26       38.54     10.78 o
   8   3   5        3.51        0.49     13.81 o
   9   3   5       53.29       39.55     13.74 o
  10   3   5       98.21      132.30     14.61 o
  11   3   5        1.82       40.93     19.36 o
  12   3   5       39.49       63.04     31.09 o
  13   3   5        9.00       40.29     35.07 o
  14   3   5       37.83       32.40     33.29 o
  15   3   5       94.80       34.43     80.94 o
  16   3   5       53.52       27.48     51.71 o
  17   3   5       17.76      -40.52     42.57 o
 -18   4   5       84.98       17.17     72.99 o
 -17   4   5        0.14        6.44     45.08 o
 -16   4   5      567.02      691.27     90.17 o
 -15   4   5       91.78      115.93     62.26 o
 -14   4   5      837.16      843.70     83.73 o
 -13   4   5       62.65       34.35     36.50 o
 -12   4   5      217.03      219.53     33.93 o
 -11   4   5       25.72       40.88     25.10 o
 -10   4   5      126.22      110.15     20.45 o
  -9   4   5      637.66      658.90     38.87 o
  -8   4   5     1718.31     1891.71     58.86 o
  -7   4   5      180.10      179.42     13.11 o
  -6   4   5       47.02       55.12      7.09 o
  -5   4   5        9.13       10.87      3.94 o
  -4   4   5      449.92      444.93     11.86 o
  -3   4   5      728.59      756.71     17.34 o
  -2   4   5     1290.85     1326.62     27.89 o
  -1   4   5      460.15      441.36     13.97 o
   0   4   5       64.60       57.45      7.81 o
   1   4   5        0.01       16.90      8.89 o
   2   4   5      661.08      680.84     19.14 o
   3   4   5      668.90      754.46     20.51 o
   4   4   5      424.72      453.10     16.59 o
   5   4   5      160.11      175.26     13.79 o
   6   4   5     1409.59     1548.53     36.98 o
   7   4   5       56.27       58.15     11.62 o
   8   4   5       22.28       29.36     10.46 o
   9   4   5      218.93      220.17     15.97 o
  10   4   5      309.64      318.29     26.72 o
  11   4   5       87.40       90.08     15.30 o
  12   4   5      324.62      329.92     22.55 o
  13   4   5      137.66      133.25     18.01 o
  14   4   5      285.88      307.76     45.23 o
  15   4   5       42.83       17.69     40.44 o
  16   4   5       45.11       35.70     47.38 o
  17   4   5       71.20       78.36     45.54 o
 -18   5   5       54.17      124.51     94.46 o
 -17   5   5        0.78       38.64     49.38 o
 -16   5   5        3.16       38.64     72.99 o
 -15   5   5        0.72       55.82     64.40 o
 -14   5   5       21.47       81.58     47.23 o
 -13   5   5       27.04       66.55     38.64 o
 -12   5   5       58.94       66.55     42.94 o
 -11   5   5       58.09       34.41     27.32 o
 -10   5   5        2.23       -7.71      6.85 o
  -9   5   5       49.61       32.15     16.66 o
  -8   5   5     1402.89     1366.24     35.12 o
  -7   5   5      104.16       89.78      9.34 o
  -6   5   5      178.85      161.03     15.65 o
  -5   5   5       38.87       27.75      7.84 o
  -4   5   5       70.99       80.55      7.86 o
  -3   5   5        4.93       13.79      7.68 o
  -2   5   5      653.06      678.25     17.54 o
  -1   5   5      113.30      119.28      9.73 o
   0   5   5      138.16      159.59     10.40 o
   1   5   5       71.68       57.46      9.54 o
   2   5   5       56.64       60.71     11.56 o
   3   5   5       16.02       20.19     11.41 o
   4   5   5      101.22      125.70     12.58 o
   5   5   5      616.12      668.44     20.84 o
   6   5   5      274.60      258.98     14.46 o
   7   5   5       42.46       32.56      9.24 o
   8   5   5      204.81      190.81     12.97 o
   9   5   5      119.89      130.89     11.35 o
  10   5   5        0.11      -23.59     15.72 o
  11   5   5      376.26      303.21     28.69 o
  12   5   5      260.86      278.10     28.85 o
  13   5   5       20.81       39.10     27.78 o
  14   5   5      174.47      181.87     39.16 o
  15   5   5       63.94       88.44     42.42 o
  16   5   5       86.97       38.90     44.79 o
  17   5   5       39.44       27.52     64.95 o
 -18   6   5       27.18      158.86     81.58 o
 -17   6   5        6.89      -47.23     49.38 o
 -16   6   5        0.11       13.61     33.28 o
 -15   6   5      235.37      242.37     53.67 o
 -14   6   5       64.58       64.48     21.24 o
 -13   6   5       14.98       29.04     10.94 o
 -12   6   5       17.38       10.07     11.34 o
 -11   6   5      103.63       79.82      9.54 o
 -10   6   5       64.54       50.20     11.89 o
  -9   6   5      361.11      330.45     24.21 o
  -8   6   5     1639.99     1644.90     39.54 o
  -7   6   5       17.95       10.38      8.81 o
  -6   6   5      283.62      281.70     10.57 o
  -5   6   5      377.73      382.57     13.86 o
  -4   6   5       11.78       16.31      8.45 o
  -3   6   5        1.22        2.43      7.34 o
  -2   6   5        1.07        9.22      8.06 o
  -1   6   5      123.64      119.67     10.60 o
   0   6   5      421.20      437.17     16.38 o
   1   6   5       62.65       59.13      9.48 o
   2   6   5      761.99      829.18     23.12 o
   3   6   5      208.89      187.42     17.19 o
   4   6   5        1.69       -2.66     11.97 o
   5   6   5      456.92      469.29     20.54 o
   6   6   5       11.97       -1.39     13.54 o
   7   6   5      495.78      442.68     21.55 o
   8   6   5       55.98       58.08     14.77 o
   9   6   5      405.07      478.68     23.33 o
  10   6   5      115.05      148.01     21.12 o
  11   6   5       42.42       81.26     27.06 o
  12   6   5      304.08      296.62     32.28 o
  13   6   5      104.86      144.13     25.55 o
  14   6   5      145.36      219.59     44.96 o
  15   6   5        1.85      -17.70     57.56 o
  16   6   5        0.08       45.00     64.28 o
  17   6   5        6.57       33.51     57.45 o
 -18   7   5        2.41      -12.88     51.52 o
 -17   7   5        7.86        0.00     66.55 o
 -16   7   5       56.49       40.20     18.09 o
 -15   7   5       13.33       11.65     22.26 o
 -14   7   5       70.15       66.41     25.76 o
 -13   7   5       33.20       54.63     20.97 o
 -12   7   5        2.95       34.66     12.94 o
 -11   7   5       72.01       83.09     44.88 o
 -10   7   5      105.30       85.10     16.31 o
  -9   7   5     1570.06     1613.81     39.96 o
  -8   7   5       29.37       15.06      9.60 o
  -7   7   5      417.69      403.08     14.74 o
  -6   7   5       61.90       66.98     10.28 o
  -5   7   5      167.92      162.32     11.08 o
  -4   7   5      303.54      318.31     14.69 o
  -3   7   5      228.20      202.12     12.17 o
  -2   7   5      748.07      759.57     21.25 o
  -1   7   5      101.60      112.52     11.39 o
   0   7   5       11.58       -5.28     10.84 o
   1   7   5       67.57       77.81     13.04 o
   2   7   5      107.45       79.21     15.06 o
   3   7   5       73.37       77.45     11.90 o
   4   7   5       63.62       70.33     12.93 o
   5   7   5      998.19     1111.54     34.84 o
   6   7   5      859.08      829.50     28.04 o
   7   7   5      358.70      334.15     21.77 o
   8   7   5      523.32      492.24     25.10 o
   9   7   5      226.59      230.63     23.82 o
  10   7   5        6.67       -7.59     14.91 o
  11   7   5      186.32      190.52     27.77 o
  12   7   5     1059.59     1113.26     56.84 o
  13   7   5      183.28      157.19     31.21 o
  14   7   5      258.21      222.06     42.48 o
  15   7   5        0.56       10.62     37.56 o
  16   7   5        0.06       -0.58     49.69 o
  17   7   5        2.32        2.82     69.48 o
 -17   8   5       22.73       10.73     79.43 o
 -16   8   5        4.05        1.61     22.40 o
 -15   8   5      490.43      477.66     37.28 o
 -14   8   5        4.13       -1.54     20.92 o
 -13   8   5        2.11       19.32     16.49 o
 -12   8   5      271.74      303.26     25.29 o
 -11   8   5       15.87       10.59     14.59 o
 -10   8   5        2.98        1.73     17.66 o
  -9   8   5      115.39       85.72     14.82 o
  -8   8   5     1362.71     1497.49     30.10 o
  -7   8   5        0.03       -2.35      8.02 o
  -6   8   5       36.30       32.89     11.36 o
  -5   8   5      508.58      552.44     20.66 o
  -4   8   5       97.37      113.53     10.52 o
  -3   8   5      139.90      154.55     10.33 o
  -2   8   5      123.49      140.31     10.57 o
  -1   8   5       25.60       17.52     10.71 o
   0   8   5      215.36      175.11     13.57 o
   1   8   5       55.56       44.58     12.41 o
   2   8   5      250.31      238.04     17.33 o
   3   8   5      259.39      290.17     19.50 o
   4   8   5       45.91       15.95     12.33 o
   5   8   5       82.47       96.15     13.20 o
   6   8   5      203.99      209.73     17.54 o
   7   8   5      173.66      196.22     16.87 o
   8   8   5        7.31       -6.41     17.03 o
   9   8   5        0.06       -6.84     16.00 o
  10   8   5        1.56       22.94     16.82 o
  11   8   5      303.99      372.49     33.24 o
  12   8   5       36.27       96.58     29.24 o
  13   8   5        4.62       25.59     23.96 o
  14   8   5        9.28       16.68     40.57 o
  15   8   5        0.64       20.32     37.19 o
  16   8   5        0.00       23.17     44.64 o
  17   8   5        5.42       31.15     52.08 o
 -17   9   5        4.63     -115.93     77.29 o
 -16   9   5        0.18       14.93     64.40 o
 -15   9   5      325.85      330.61     40.79 o
 -14   9   5       13.59       17.17     25.76 o
 -13   9   5      148.02      114.48     34.12 o
 -12   9   5       80.29       16.14     59.45 o
 -11   9   5      348.32      378.47     38.73 o
 -10   9   5      912.37      997.07     28.10 o
  -9   9   5     1458.54     1478.21     31.96 o
  -8   9   5       73.29       66.76      8.51 o
  -7   9   5       20.67       25.27      9.07 o
  -6   9   5      279.49      254.84     12.51 o
  -5   9   5        6.17       16.12      8.86 o
  -4   9   5       62.98       53.59     10.30 o
  -3   9   5       97.36      114.14     11.56 o
  -2   9   5       66.83       61.68     10.87 o
  -1   9   5        1.74        8.35      8.92 o
   0   9   5      383.27      379.20     16.67 o
   1   9   5       48.59       40.27     11.45 o
   2   9   5       56.28       41.91     11.23 o
   3   9   5      116.37       96.59     19.20 o
   4   9   5     1632.20     1724.24     47.76 o
   5   9   5     2295.31     2608.41     69.45 o
   6   9   5        0.93        0.41     15.88 o
   7   9   5      298.32      254.80     19.74 o
   8   9   5       13.19       25.66     15.19 o
   9   9   5        3.13       13.72     31.21 o
  10   9   5      186.08      190.68     22.88 o
  11   9   5      612.77      614.66     39.57 o
  12   9   5      219.94      215.36     30.46 o
  13   9   5      101.18       73.98     36.36 o
  14   9   5       16.23      -35.86     46.91 o
  15   9   5        1.22       12.22     43.78 o
  16   9   5       16.37       64.17     47.37 o
 -17  10   5        3.36      -60.11     75.14 o
 -16  10   5      203.80      145.98     34.35 o
 -15  10   5        1.31       12.88     27.91 o
 -14  10   5        4.92       25.76     25.76 o
 -13  10   5      170.17      144.14     12.66 o
 -12  10   5        0.13        0.17      8.68 o
 -11  10   5      113.31      107.74     10.80 o
 -10  10   5      303.79      289.37     16.42 o
  -9  10   5     3650.09     4044.78     70.46 o
  -8  10   5      307.18      317.55     14.68 o
  -7  10   5        8.95       17.01      8.02 o
  -6  10   5       52.24       56.87     10.44 o
  -5  10   5      348.50      314.93     14.71 o
  -4  10   5       18.27        0.32     10.31 o
  -3  10   5      136.04      146.13     13.56 o
  -2  10   5      429.84      455.69     19.12 o
  -1  10   5     1283.18     1411.08     35.57 o
   0  10   5       21.74       51.62     11.06 o
   1  10   5      458.32      437.89     19.14 o
   2  10   5       65.16       99.01     14.94 o
   3  10   5        4.55        0.19     12.16 o
   4  10   5      101.26       72.77     16.04 o
   5  10   5       44.96       57.97     14.82 o
   6  10   5      200.04      248.40     22.09 o
   7  10   5       47.34       20.69     14.65 o
   8  10   5       28.44       12.87     24.05 o
   9  10   5      948.69      979.25     40.85 o
  10  10   5       13.24        5.30     19.85 o
  11  10   5       50.04       48.24     19.01 o
  12  10   5      636.59      593.89     43.29 o
  13  10   5      103.20       76.96     29.19 o
  14  10   5       57.83       57.56     50.77 o
  15  10   5       41.15       91.76     43.98 o
  16  10   5       65.01      168.31     52.96 o
 -16  11   5     1012.21     1159.28     96.61 o
 -15  11   5       45.42       64.40     32.20 o
 -14  11   5      271.15      378.45     44.01 o
 -13  11   5      422.61      439.22     29.05 o
 -12  11   5      661.93      683.54     38.08 o
 -11  11   5        0.78       -4.62     12.11 o
 -10  11   5        3.82       10.71     11.08 o
  -9  11   5      130.41      137.55     13.04 o
  -8  11   5      615.69      629.03     20.79 o
  -7  11   5      695.21      648.37     22.73 o
  -6  11   5       40.32       31.81     10.51 o
  -5  11   5       10.18      -17.25     12.21 o
  -4  11   5      408.50      398.00     16.48 o
  -3  11   5     1037.94     1104.11     25.57 o
  -2  11   5     1435.49     1527.17     34.41 o
  -1  11   5     1425.49     1598.68     39.42 o
   0  11   5      855.82      793.49     24.71 o
   1  11   5     1315.11     1392.29     37.26 o
   2  11   5      628.93      667.33     24.03 o
   3  11   5        2.97       -3.97     11.22 o
   4  11   5       78.58       81.20     16.43 o
   5  11   5        0.74       14.02     16.05 o
   6  11   5        9.35       10.60     16.50 o
   7  11   5        0.06       14.84     21.79 o
   8  11   5      135.72      139.09     24.07 o
   9  11   5        0.17       20.24     20.30 o
  10  11   5       84.56       75.99     21.73 o
  11  11   5       69.39       80.56     19.17 o
  12  11   5       31.67       57.92     32.99 o
  13  11   5       37.48       17.85     35.03 o
  14  11   5       14.05       26.53     39.25 o
  15  11   5       14.13      -35.67    104.94 o
  16  11   5      459.53      413.04     63.93 o
 -16  12   5       21.10      -25.76     38.64 o
 -15  12   5       11.77      -42.94     32.20 o
 -14  12   5       22.49       21.16     30.91 o
 -13  12   5       66.24       95.24     31.19 o
 -12  12   5      149.67      118.41     24.14 o
 -11  12   5      356.63      309.92     27.97 o
 -10  12   5        7.19        9.57     14.43 o
  -9  12   5      352.82      379.84     19.89 o
  -8  12   5        2.10       -7.80     11.40 o
  -7  12   5       23.48       29.92     11.37 o
  -6  12   5        3.21        2.58     10.49 o
  -5  12   5        7.69        6.59     15.09 o
  -4  12   5      128.31      105.04     12.14 o
  -3  12   5        9.91        6.83      9.81 o
  -2  12   5     1111.09     1097.88     28.34 o
  -1  12   5      208.47      181.01     15.89 o
   0  12   5      189.06      207.31     15.04 o
   1  12   5      366.11      377.93     19.74 o
   2  12   5        0.11       -3.31     14.57 o
   3  12   5        0.01       -9.86     12.82 o
   4  12   5      801.64      888.47     37.30 o
   5  12   5      106.49       82.98     25.97 o
   6  12   5      230.91      196.08     27.70 o
   7  12   5      742.44      783.52     43.84 o
   8  12   5      155.60      150.05     28.12 o
   9  12   5      328.48      319.38     27.27 o
  10  12   5        6.04        8.05     22.04 o
  11  12   5        3.84       -4.66     21.53 o
  12  12   5      155.36      139.10     32.77 o
  13  12   5       55.65       19.05     42.42 o
  14  12   5        0.45      -31.49     54.08 o
  15  12   5        9.96        1.38     56.30 o
 -16  13   5       34.41       12.88     51.52 o
 -15  13   5        1.79      -12.88     38.64 o
 -14  13   5        0.03       18.96     37.70 o
 -13  13   5       16.63       27.86     33.28 o
 -12  13   5        0.36       21.95     25.69 o
 -11  13   5      215.70      197.65     31.61 o
 -10  13   5      925.71      994.21     32.49 o
  -9  13   5        6.45       -0.48     13.63 o
  -8  13   5      124.95      117.00     17.34 o
  -7  13   5      120.78       87.84     14.15 o
  -6  13   5        9.89        1.35     12.33 o
  -5  13   5      112.97      114.48     16.06 o
  -4  13   5      126.47      106.76     12.09 o
  -3  13   5        1.37        8.40     11.67 o
  -2  13   5      209.31      204.81     14.16 o
  -1  13   5      191.67      179.89     15.00 o
   0  13   5      644.61      656.11     26.70 o
   1  13   5        1.17        3.80     13.76 o
   2  13   5       66.93       36.16     14.02 o
   3  13   5      229.64      189.02     20.25 o
   4  13   5      324.59      303.61     24.70 o
   5  13   5        2.66        3.68     24.99 o
   6  13   5       12.01       31.75     28.45 o
   7  13   5      200.21      117.61     36.04 o
   8  13   5        6.62        0.03     26.32 o
   9  13   5       15.69      -17.36     34.56 o
  10  13   5        3.31       -9.53     29.71 o
  11  13   5      227.67      235.72     28.83 o
  12  13   5      175.97      146.73     31.84 o
  13  13   5       15.05      -19.35     41.71 o
  14  13   5       59.61      106.69     49.90 o
  15  13   5       33.05        9.40     48.59 o
 -15  14   5        5.91       87.09     51.05 o
 -14  14   5      431.60      482.61     57.21 o
 -13  14   5       40.69       65.75     38.66 o
 -12  14   5       56.47       70.46     29.90 o
 -11  14   5       15.45       36.13     33.48 o
 -10  14   5      251.96      203.73     42.31 o
  -9  14   5      128.57       90.23     17.40 o
  -8  14   5       12.50       23.29     14.17 o
  -7  14   5       49.70       50.59     13.44 o
  -6  14   5        1.30       -2.09     13.05 o
  -5  14   5       10.03        2.20     11.47 o
  -4  14   5      266.11      319.72     19.72 o
  -3  14   5      252.50      227.33     16.11 o
  -2  14   5      725.10      724.17     25.12 o
  -1  14   5      161.55      141.86     14.47 o
   0  14   5       31.48       33.89     14.15 o
   1  14   5      358.50      367.33     22.14 o
   2  14   5       59.03       67.35     15.49 o
   3  14   5       45.00       25.35     17.34 o
   4  14   5       25.72       28.27     16.42 o
   5  14   5      135.77      168.21     29.82 o
   6  14   5     1234.47     1357.13     65.67 o
   7  14   5        1.66        3.58     25.48 o
   8  14   5       30.56       44.75     34.37 o
   9  14   5      258.64      251.12     38.66 o
  10  14   5      115.77      138.59     30.56 o
  11  14   5       15.91       26.99     29.75 o
  12  14   5      135.09      158.25     47.66 o
  13  14   5       77.12       85.65     46.38 o
  14  14   5        0.03      -33.45     50.48 o
 -15  15   5      197.21      213.94     52.19 o
 -14  15   5       61.28      136.21     93.39 o
 -13  15   5        0.00       24.96    105.19 o
 -12  15   5        5.30       13.82     40.74 o
 -11  15   5        7.69       17.67     37.33 o
 -10  15   5       22.20       65.88     33.05 o
  -9  15   5      138.78      140.40     24.56 o
  -8  15   5        3.21       17.25     18.49 o
  -7  15   5        0.01      -24.51     16.34 o
  -6  15   5       70.77       50.83     19.48 o
  -5  15   5      110.99      129.79     14.60 o
  -4  15   5      205.56      199.11     33.90 o
  -3  15   5      199.04      180.47     16.06 o
  -2  15   5      138.00      126.38     15.22 o
  -1  15   5      221.24      184.55     16.25 o
   0  15   5       24.52       -3.26     13.67 o
   1  15   5        0.22       24.57     13.59 o
   2  15   5      160.25      146.73     19.22 o
   3  15   5      309.87      292.15     24.22 o
   4  15   5        1.18        8.16     34.31 o
   5  15   5       15.51       11.04     27.89 o
   6  15   5       24.44       82.55     30.92 o
   7  15   5      184.80      206.81     38.13 o
   8  15   5      316.09      298.83     40.44 o
   9  15   5       39.88       51.59     46.06 o
  10  15   5        1.10      -48.01     38.96 o
  11  15   5       14.72       10.32     32.38 o
  12  15   5        2.62       19.77     47.48 o
  13  15   5       93.24      133.33     43.89 o
  14  15   5        6.40       -5.53     45.36 o
 -14  16   5        7.10       -9.95     57.96 o
 -13  16   5        3.19      -15.20     53.67 o
 -12  16   5       41.30       64.73     48.90 o
 -11  16   5        0.05        7.58     49.09 o
 -10  16   5        0.48      -34.51     27.38 o
  -9  16   5        6.46        2.45     25.26 o
  -8  16   5       73.76       71.92     24.01 o
  -7  16   5       53.95       38.95     22.79 o
  -6  16   5      123.23      100.80     19.91 o
  -5  16   5       33.74       31.84     17.41 o
  -4  16   5        0.25        7.49     16.88 o
  -3  16   5        0.01      -14.25     15.90 o
  -2  16   5      151.68      168.47     24.24 o
  -1  16   5       38.47       35.99     16.01 o
   0  16   5       88.67       99.50     22.25 o
   1  16   5       35.99       27.95     16.70 o
   2  16   5        3.42        0.91     16.72 o
   3  16   5      124.59       76.91     21.50 o
   4  16   5       86.54       67.40     29.13 o
   5  16   5        0.27        3.87     27.76 o
   6  16   5        6.19      -31.11     32.67 o
   7  16   5      159.74      173.96     36.44 o
   8  16   5        2.95       11.12     29.92 o
   9  16   5        0.35      -34.88     30.17 o
  10  16   5       73.51       25.06     42.07 o
  11  16   5        0.81       -5.23     39.09 o
  12  16   5        5.84       58.53     43.98 o
  13  16   5       35.25       58.69     62.92 o
 -13  17   5      155.69      116.54     46.37 o
 -12  17   5       24.48       84.27     46.47 o
 -11  17   5       12.51       29.14     41.22 o
 -10  17   5        5.14      -27.91     70.84 o
  -9  17   5        3.01       -7.97     44.86 o
  -8  17   5       43.53       52.41     32.92 o
  -7  17   5       24.93       37.72     27.47 o
  -6  17   5        3.73       18.93     24.28 o
  -5  17   5      175.96      164.97     38.03 o
  -4  17   5        4.99      -33.08     25.29 o
  -3  17   5       52.84       84.80     22.26 o
  -2  17   5      202.34      185.71     20.22 o
  -1  17   5       71.82       50.83     16.73 o
   0  17   5       56.78       32.82     20.43 o
   1  17   5       11.81       11.55     21.55 o
   2  17   5       87.14       98.42     22.29 o
   3  17   5      116.72      116.30     23.25 o
   4  17   5     1386.84     1331.39     51.26 o
   5  17   5       26.85       60.11     28.73 o
   6  17   5       26.20       25.75     34.06 o
   7  17   5       87.93       65.08     36.97 o
   8  17   5       12.67       39.99     35.10 o
   9  17   5       34.46       47.74     34.59 o
  10  17   5       14.91      -28.06     51.65 o
  11  17   5      266.86      234.72    119.75 o
  12  17   5       21.17      -42.29     46.32 o
  13  17   5       73.34       59.74     65.40 o
 -13  18   5       95.79       28.45     74.06 o
 -12  18   5       18.23       90.47     46.37 o
 -11  18   5       35.52       39.11     50.45 o
 -10  18   5      141.63      207.19     46.37 o
  -9  18   5       12.67       20.85     45.68 o
  -8  18   5      663.35      730.63     69.60 o
  -7  18   5      260.65      202.29     44.43 o
  -6  18   5      188.03      160.42     33.19 o
  -5  18   5      229.42      261.71     41.52 o
  -4  18   5      346.48      352.26     29.00 o
  -3  18   5      135.43      115.19     25.75 o
  -2  18   5       10.07       -1.70     18.30 o
  -1  18   5      884.87      950.41     37.83 o
   0  18   5      763.57      732.11     37.16 o
   1  18   5       67.26      107.96     21.54 o
   2  18   5      577.67      577.86     32.89 o
   3  18   5     1596.01     1843.97     67.42 o
   4  18   5       93.29      105.34     47.09 o
   5  18   5      398.83      482.56     49.80 o
   6  18   5        7.89       -8.72     32.10 o
   7  18   5        0.39        3.53     34.87 o
   8  18   5      248.53      213.25     47.31 o
   9  18   5      243.74      248.70     61.15 o
  10  18   5       83.46       87.41     42.81 o
  11  18   5       82.42      127.83     46.71 o
  12  18   5      127.79      124.25     50.27 o
 -12  19   5       93.01      110.86     53.58 o
 -11  19   5      170.63      161.04     75.14 o
 -10  19   5        4.39      -71.08     47.38 o
  -9  19   5       13.02       11.95     63.33 o
  -8  19   5      100.05       64.01     39.38 o
  -7  19   5        0.01       27.55     53.29 o
  -6  19   5      341.54      312.85     47.00 o
  -5  19   5      165.11      137.68     40.15 o
  -4  19   5      401.61      361.10     36.62 o
  -3  19   5      766.13      773.00     40.77 o
  -2  19   5       31.88       50.73     30.37 o
  -1  19   5       84.63       99.27     20.69 o
   0  19   5      379.97      340.51     45.57 o
   1  19   5       24.81       29.76     20.16 o
   2  19   5       48.69       12.02     23.33 o
   3  19   5      557.74      539.16     48.34 o
   4  19   5      605.71      621.88     56.51 o
   5  19   5       35.37       11.36     34.59 o
   6  19   5       17.77        7.83     54.47 o
   7  19   5       23.10       11.78     53.94 o
   8  19   5        6.58      -26.49     41.15 o
   9  19   5        1.78       21.07     46.28 o
  10  19   5       10.26       44.48     51.25 o
  11  19   5        3.08        4.08     41.53 o
 -11  20   5       28.73       40.79    141.69 o
 -10  20   5       13.32        3.33     50.03 o
  -9  20   5       64.36       29.79     56.89 o
  -8  20   5       78.41      122.54     55.19 o
  -7  20   5      158.22      230.81     81.58 o
  -6  20   5       28.60       14.86     46.88 o
  -5  20   5       30.50      -26.93     40.71 o
  -4  20   5      159.54      130.70     39.84 o
  -3  20   5        9.82       23.46     43.70 o
  -2  20   5      118.78       78.79     30.33 o
  -1  20   5      425.52      385.75     31.40 o
   0  20   5        1.02      -14.39     21.93 o
   1  20   5       27.95       21.79     25.27 o
   2  20   5       45.94       36.03     44.15 o
   3  20   5       33.18        5.11     32.67 o
   4  20   5        7.05       -1.57     37.01 o
   5  20   5       15.30       64.36     35.14 o
   6  20   5       16.12       -2.23     49.53 o
   7  20   5       36.23       32.27     44.82 o
   8  20   5        1.29      -62.96     41.97 o
   9  20   5        0.73       32.18     51.62 o
  10  20   5       99.91      152.39     46.65 o
 -10  21   5        6.24       63.16     53.98 o
  -9  21   5       33.72       19.63     72.72 o
  -8  21   5      132.03      138.83     54.59 o
  -7  21   5       22.15       46.54     59.48 o
  -6  21   5       35.78      -23.61     45.08 o
  -5  21   5       32.44      -31.70     45.98 o
  -4  21   5      387.60      353.46     45.61 o
  -3  21   5      411.01      395.47     70.16 o
  -2  21   5       13.18       -1.24     29.94 o
  -1  21   5        0.01      -15.75     45.71 o
   0  21   5      205.64      195.56     34.98 o
   1  21   5      193.08      189.13     38.19 o
   2  21   5        0.29       21.45     32.60 o
   3  21   5      254.95      232.27     44.60 o
   4  21   5      819.63      709.46     60.95 o
   5  21   5       82.59       33.58     42.34 o
   6  21   5       35.13       15.60     46.38 o
   7  21   5        6.53       46.32     40.34 o
   8  21   5       93.86        5.26     44.76 o
   9  21   5       59.27      -37.49     73.61 o
  -8  22   5        4.63      180.74     63.54 o
  -7  22   5      128.98      107.52     58.81 o
  -6  22   5       54.49       -4.14     51.96 o
  -5  22   5       12.94       69.06     63.50 o
  -4  22   5       58.41        7.19     45.82 o
  -3  22   5      118.66       81.70     52.26 o
  -2  22   5       18.96        7.42     40.48 o
  -1  22   5      174.25      187.52    122.37 o
   0  22   5      284.27      250.13     45.74 o
   1  22   5        4.16       61.52     47.05 o
   2  22   5        0.31       -9.90     40.59 o
   3  22   5      424.17      491.92     54.88 o
   4  22   5       59.22       79.21     44.35 o
   5  22   5      166.74      227.56     52.83 o
   6  22   5       51.19       60.45     40.42 o
   7  22   5        0.45        4.84     57.34 o
   8  22   5      242.38      235.47     57.74 o
  -7  23   5        3.08       62.78     84.80 o
  -6  23   5       78.79       54.96     59.04 o
  -5  23   5       31.90       43.53     57.62 o
  -4  23   5        6.07       23.61     57.96 o
  -3  23   5        0.33       26.39     59.32 o
  -2  23   5      107.33       61.82     76.81 o
  -1  23   5       31.76       64.28     66.82 o
   0  23   5        0.00       34.54     47.46 o
   1  23   5        0.10       45.35     59.27 o
   2  23   5       21.99       58.38     44.72 o
   3  23   5        6.19      -16.50     42.35 o
   4  23   5      195.19      226.43     54.09 o
   5  23   5        1.22       98.82     45.37 o
   6  23   5      452.42      389.41    120.63 o
  -5  24   5        5.29       81.94     64.40 o
  -4  24   5       12.45       98.06     63.70 o
  -3  24   5       18.04       98.12     83.73 o
  -2  24   5        9.95      -29.32     43.77 o
  -1  24   5        3.39      -16.81     58.52 o
   0  24   5        0.04      -49.98     62.26 o
   1  24   5        1.23      -55.27     58.27 o
   2  24   5       49.13      -25.49     47.52 o
   3  24   5       44.21       33.34     50.00 o
   4  24   5       22.85       53.47     67.62 o
 -17   0   6       10.43      154.57     90.17 o
 -16   0   6        0.04      -51.52     94.46 o
 -15   0   6       73.48       42.94     83.73 o
 -14   0   6       24.27      -83.73     70.84 o
 -13   0   6      422.01      289.82     94.46 o
 -12   0   6      166.82       94.46     45.08 o
 -11   0   6      310.91      285.53     66.55 o
 -10   0   6        0.99      -21.47     38.64 o
  -9   0   6      177.24      133.36     40.09 o
  -8   0   6      341.49      338.22     45.83 o
  -7   0   6     2151.05     2243.14    110.54 o
  -6   0   6     2297.20     2395.42     93.71 o
  -5   0   6      829.77      903.49     47.01 o
  -4   0   6       38.97       36.96     11.55 o
  -3   0   6      235.58      228.67     15.02 o
  -2   0   6      949.90      972.90     34.72 o
  -1   0   6       48.33       65.06     16.26 o
   0   0   6     1107.81     1154.29     42.61 o
   1   0   6       47.43       33.73     16.37 o
   2   0   6       24.82       29.95     17.97 o
   3   0   6      363.62      412.19     26.36 o
   4   0   6     1186.36     1125.45     50.33 o
   5   0   6       76.31       76.61     24.95 o
   6   0   6       72.60       68.53     23.32 o
   7   0   6     1259.99     1231.73     55.54 o
   8   0   6      236.40      187.15     26.82 o
   9   0   6      377.15      431.51     72.99 o
  10   0   6        0.32      -14.88     36.50 o
  11   0   6       16.58       28.85     26.68 o
  12   0   6       81.23       95.03     32.20 o
  13   0   6       27.60      -19.32     45.08 o
  14   0   6      178.14       75.14     57.96 o
  15   0   6        1.68       32.20     81.58 o
  16   0   6       19.75       53.67     81.58 o
 -17   1   6      119.44       85.03     59.56 o
 -16   1   6       51.98       45.08     50.09 o
 -15   1   6        0.03      -34.04     51.52 o
 -14   1   6      435.14      559.79     65.06 o
 -13   1   6       34.20       29.44     42.42 o
 -12   1   6        2.16      -33.70     29.91 o
 -11   1   6      554.10      568.62    124.51 o
 -10   1   6       58.23       31.98     33.28 o
  -9   1   6       60.72       59.27     23.65 o
  -8   1   6        0.01       -3.79     23.76 o
  -7   1   6        1.30       -5.50     20.79 o
  -6   1   6       98.56      142.64     21.60 o
  -5   1   6        1.42      -12.71     16.99 o
  -4   1   6     1130.64     1114.75     20.21 o
  -3   1   6      851.29      871.54     19.52 o
  -2   1   6     5569.93     5882.51     87.13 o
  -1   1   6      465.31      495.47     17.10 o
   0   1   6       86.62      142.19     27.95 o
   1   1   6       27.76       37.87     10.29 o
   2   1   6       92.05       89.17     12.19 o
   3   1   6       49.38       38.51     11.66 o
   4   1   6      641.49      648.43     23.69 o
   5   1   6     2707.57     2650.94     62.82 o
   6   1   6       46.72       47.94     14.14 o
   7   1   6       77.18       92.25     16.16 o
   8   1   6       29.13       45.03     35.43 o
   9   1   6      182.34      168.39     22.27 o
  10   1   6       47.94       18.66     17.33 o
  11   1   6       73.88       82.17     34.55 o
  12   1   6        6.18      -13.78     39.72 o
  13   1   6      338.32      304.88     31.13 o
  14   1   6        1.85       11.67     47.45 o
  15   1   6       14.31       -5.05     38.51 o
  16   1   6       14.82       -3.24     60.11 o
 -17   2   6       75.98      152.42     88.02 o
 -16   2   6       19.01        4.67     52.22 o
 -15   2   6      274.60      304.15     62.41 o
 -14   2   6       30.26       28.39     50.03 o
 -13   2   6       70.54      -21.32     72.99 o
 -12   2   6       27.48       35.42     31.88 o
 -11   2   6        4.70      -15.79     38.69 o
 -10   2   6      223.86      168.24     38.66 o
  -9   2   6      673.84      678.49     43.54 o
  -8   2   6       52.95       44.43     22.42 o
  -7   2   6       70.43       60.88     21.25 o
  -6   2   6      220.57      199.14     20.82 o
  -5   2   6        3.62        7.94      5.05 o
  -4   2   6       43.76       39.79      9.32 o
  -3   2   6     2688.41     2741.20     46.09 o
  -2   2   6      210.21      222.51     11.36 o
  -1   2   6      395.94      407.64     14.98 o
   0   2   6       14.10       19.12     11.81 o
   1   2   6      135.43      135.65     11.83 o
   2   2   6       22.05       28.05     10.95 o
   3   2   6        5.15        5.09     11.97 o
   4   2   6     1214.63     1161.63     35.67 o
   5   2   6      136.42      133.55     14.04 o
   6   2   6       98.15       86.62     14.17 o
   7   2   6      417.62      416.28     22.86 o
   8   2   6      358.97      328.33     23.87 o
   9   2   6       25.33        6.86     17.86 o
  10   2   6      257.76      239.54     28.04 o
  11   2   6      245.16      209.36     24.77 o
  12   2   6       54.69       40.53     22.33 o
  13   2   6       13.70       33.28     69.77 o
  14   2   6        1.46       19.39     57.96 o
  15   2   6       55.36       78.55     49.38 o
  16   2   6       17.06        7.75     49.70 o
 -17   3   6       17.58       15.03     60.11 o
 -16   3   6      251.73      249.03     94.46 o
 -15   3   6       18.15       72.99     70.84 o
 -14   3   6        1.00       -9.75     53.09 o
 -13   3   6       13.38        9.80     36.07 o
 -12   3   6      107.18      136.67     46.16 o
 -11   3   6        0.34       19.32     60.11 o
 -10   3   6      175.97      236.58     39.19 o
  -9   3   6      577.91      649.90     39.83 o
  -8   3   6       24.21       11.84     18.14 o
  -7   3   6       64.56       90.45     20.06 o
  -6   3   6       41.51       39.42     20.53 o
  -5   3   6      596.29      626.30     21.37 o
  -4   3   6      716.39      728.17     17.99 o
  -3   3   6       13.83       33.46      9.55 o
  -2   3   6      132.62      109.71      9.05 o
  -1   3   6      743.19      941.10     27.79 o
   0   3   6        3.98       77.83     19.02 o
   1   3   6       48.06       40.64     11.13 o
   2   3   6        5.32        0.90     11.26 o
   3   3   6      297.20      289.78     15.72 o
   4   3   6      242.58      270.71     17.89 o
   5   3   6      658.74      658.24     22.34 o
   6   3   6      242.82      240.67     16.79 o
   7   3   6       24.54       20.17     12.16 o
   8   3   6       54.39       42.98     17.71 o
   9   3   6        9.35       -6.39     31.13 o
  10   3   6       44.87       38.16     18.95 o
  11   3   6        7.35      -15.18     19.40 o
  12   3   6      242.86      291.77     48.53 o
  13   3   6       13.20       40.16     34.98 o
  14   3   6       63.68      109.86     40.79 o
  15   3   6       43.26       -0.65     37.47 o
  16   3   6        0.15       38.77     45.17 o
 -17   4   6       21.89       45.08     53.67 o
 -16   4   6       38.25       21.47     53.67 o
 -15   4   6        6.68       -8.59     49.38 o
 -14   4   6       72.13       25.76     49.38 o
 -13   4   6        0.06      -40.79     68.70 o
 -12   4   6       16.59       64.40     40.79 o
 -11   4   6      187.34      182.75     40.87 o
 -10   4   6      145.12      133.63     32.69 o
  -9   4   6       30.15       76.29     26.85 o
  -8   4   6      379.98      406.54     27.56 o
  -7   4   6      256.01      256.62     25.75 o
  -6   4   6     1717.88     1786.13     37.21 o
  -5   4   6        4.74       12.42      9.51 o
  -4   4   6       27.74       20.34      8.41 o
  -3   4   6       33.83       43.08      8.27 o
  -2   4   6       96.16       91.11     10.08 o
  -1   4   6      572.25      646.27     28.81 o
   0   4   6      468.54      486.09     16.91 o
   1   4   6       59.77       50.02     10.42 o
   2   4   6       68.53       70.78     10.72 o
   3   4   6      603.65      606.62     21.47 o
   4   4   6        7.51        3.51     11.43 o
   5   4   6      247.21      238.78     15.16 o
   6   4   6       43.56       64.90     11.94 o
   7   4   6      124.21      111.24     17.71 o
   8   4   6      126.60      120.42     18.65 o
   9   4   6        2.41      -10.78     16.96 o
  10   4   6      156.16      149.01     21.95 o
  11   4   6      194.28      188.98     35.25 o
  12   4   6       17.70      -41.05     63.31 o
  13   4   6      208.61      226.92     47.06 o
  14   4   6        6.61        8.83     42.54 o
  15   4   6        4.04      -73.39     48.93 o
  16   4   6        2.54       62.49     48.49 o
 -17   5   6       31.26      186.77     90.17 o
 -16   5   6       10.51       17.17     70.84 o
 -15   5   6      155.59      139.54     66.55 o
 -14   5   6       16.33       21.47     47.23 o
 -13   5   6       73.05      111.63     57.96 o
 -12   5   6        0.02       15.03     60.11 o
 -11   5   6       11.06      -45.08     62.26 o
 -10   5   6       84.63       61.45     33.14 o
  -9   5   6     1696.31     1895.33     77.52 o
  -8   5   6      194.01      239.51     29.75 o
  -7   5   6       39.17       31.10      7.88 o
  -6   5   6        3.81       -0.73      8.32 o
  -5   5   6       23.45       19.92      6.19 o
  -4   5   6      491.93      459.94     14.28 o
  -3   5   6      241.10      218.92     11.95 o
  -2   5   6      446.19      456.75     15.83 o
  -1   5   6        1.66        8.68      9.72 o
   0   5   6      335.00      365.83     18.17 o
   1   5   6      257.51      246.18     15.10 o
   2   5   6      111.26       93.33     14.80 o
   3   5   6      117.85      134.10     16.63 o
   4   5   6       56.46       43.01     10.85 o
   5   5   6      773.47      851.82     25.78 o
   6   5   6      361.70      330.63     20.08 o
   7   5   6      238.97      246.39     31.52 o
   8   5   6      284.59      279.87     27.20 o
   9   5   6      131.84      156.03     28.79 o
  10   5   6      401.18      436.49     51.24 o
  11   5   6        0.05      -28.72     26.78 o
  12   5   6        2.68      -31.19     36.33 o
  13   5   6       70.20       44.88     41.44 o
  14   5   6       34.07       19.22     38.03 o
  15   5   6       45.42       64.17     47.54 o
  16   5   6       25.97      120.05     49.98 o
 -16   6   6        0.11       15.03    103.05 o
 -15   6   6      138.33      118.07     72.99 o
 -14   6   6      268.64      253.32     77.29 o
 -13   6   6      168.82      186.77     70.84 o
 -12   6   6      203.20      285.53     81.58 o
 -11   6   6       11.52       14.34     62.26 o
 -10   6   6      305.54      320.99     55.99 o
  -9   6   6      143.42      171.43     31.43 o
  -8   6   6     3308.74     3615.11     79.68 o
  -7   6   6       14.82        6.45      9.72 o
  -6   6   6       22.98       27.97      9.22 o
  -5   6   6      193.17      205.57     12.22 o
  -4   6   6      259.58      317.58     14.51 o
  -3   6   6       57.91       65.50     10.38 o
  -2   6   6      225.48      182.08     11.75 o
  -1   6   6       42.32       35.63     10.13 o
   0   6   6        8.22        6.58     10.12 o
   1   6   6       76.87       73.63     13.31 o
   2   6   6       71.49       69.32     14.18 o
   3   6   6       74.99       63.77     12.57 o
   4   6   6      195.17      193.92     15.19 o
   5   6   6      172.33      170.04     15.18 o
   6   6   6        0.03       -1.46     13.86 o
   7   6   6       19.17       34.41     19.98 o
   8   6   6      102.06       95.06     22.82 o
   9   6   6        0.01        8.07     20.28 o
  10   6   6      463.35      506.43     38.68 o
  11   6   6      366.16      399.73     34.95 o
  12   6   6      443.66      332.38     42.65 o
  13   6   6        0.06        3.37     33.61 o
  14   6   6       10.51       37.35     45.14 o
  15   6   6        4.97      -24.94     53.81 o
 -16   7   6       19.18       25.76     57.96 o
 -15   7   6      432.90      513.09     79.43 o
 -14   7   6        3.53      -70.84     47.23 o
 -13   7   6        7.71       15.03     49.38 o
 -12   7   6        1.11       53.48     41.23 o
 -11   7   6        5.09        7.46     43.08 o
 -10   7   6       15.19       15.52     13.94 o
  -9   7   6      184.08      214.42     21.46 o
  -8   7   6      237.06      218.67     15.93 o
  -7   7   6      237.14      283.52     23.26 o
  -6   7   6      244.88      200.13     10.95 o
  -5   7   6      404.44      401.33     15.80 o
  -4   7   6      741.47      769.01     22.25 o
  -3   7   6      109.87      118.30     11.86 o
  -2   7   6      247.41      215.15     14.79 o
  -1   7   6      158.66      142.09     13.12 o
   0   7   6      589.56      625.39     21.97 o
   1   7   6        1.84      -14.37     12.77 o
   2   7   6      340.63      350.26     20.38 o
   3   7   6      247.14      256.94     17.49 o
   4   7   6      333.43      362.69     19.76 o
   5   7   6       10.90       37.51     14.89 o
   6   7   6      114.78       78.91     21.20 o
   7   7   6       42.12       47.24     20.17 o
   8   7   6       13.51      -15.93     21.64 o
   9   7   6        2.10       -6.59     26.24 o
  10   7   6      289.12      310.94     33.08 o
  11   7   6       36.02       23.25     30.97 o
  12   7   6      117.75      107.59     29.52 o
  13   7   6        0.21       55.93     51.64 o
  14   7   6       52.09       97.90     41.53 o
  15   7   6       13.00       94.09     51.58 o
 -16   8   6       44.19       64.40     79.43 o
 -15   8   6       83.80       85.87     83.73 o
 -14   8   6      203.32      109.49     85.87 o
 -13   8   6      188.55      324.17     88.02 o
 -12   8   6        5.12      -23.11     44.30 o
 -11   8   6       29.42       36.90     12.35 o
 -10   8   6        0.58       11.95     12.66 o
  -9   8   6       40.38       53.01     17.35 o
  -8   8   6      407.03      421.39     43.66 o
  -7   8   6      284.33      273.10     37.55 o
  -6   8   6       98.95       95.78     16.10 o
  -5   8   6       18.42        4.06      9.94 o
  -4   8   6       78.08       49.15     16.69 o
  -3   8   6      213.09      191.95     13.01 o
  -2   8   6       57.34       50.62     12.16 o
  -1   8   6      170.45      163.40     13.60 o
   0   8   6        4.88       12.42     10.42 o
   1   8   6       59.01       49.32     11.92 o
   2   8   6      107.39      101.44     16.36 o
   3   8   6      330.99      324.54     21.00 o
   4   8   6     1152.21     1175.10     37.70 o
   5   8   6      210.10      189.26     17.96 o
   6   8   6      390.08      370.24     29.64 o
   7   8   6       58.75       32.49     18.98 o
   8   8   6      100.66      103.00     23.03 o
   9   8   6      313.42      327.69     28.01 o
  10   8   6      560.01      551.23     39.32 o
  11   8   6       31.63       40.61     36.74 o
  12   8   6       63.34       90.76     36.88 o
  13   8   6       70.62       95.87     50.84 o
  14   8   6      148.78      132.33     46.42 o
  15   8   6        9.29       23.19     43.54 o
 -16   9   6        1.87        4.29     66.55 o
 -15   9   6      309.71      457.27     96.61 o
 -14   9   6      229.15      272.64     66.55 o
 -13   9   6       98.33       80.80     17.57 o
 -12   9   6      118.26      109.35     26.34 o
 -11   9   6        4.16        1.88     16.95 o
 -10   9   6      162.24      192.13     19.56 o
  -9   9   6      162.46      136.58     16.82 o
  -8   9   6       36.33        3.71     17.66 o
  -7   9   6      186.79      177.51     13.06 o
  -6   9   6      107.89       98.71     11.49 o
  -5   9   6      840.73      903.81     26.57 o
  -4   9   6        0.00       -1.66     10.57 o
  -3   9   6        1.78       -8.49     11.56 o
  -2   9   6      956.22     1022.11     30.46 o
  -1   9   6        7.99       18.13     12.49 o
   0   9   6      309.36      328.11     18.88 o
   1   9   6        1.46        0.23     14.35 o
   2   9   6        0.83        3.24     12.29 o
   3   9   6      167.32      150.85     23.79 o
   4   9   6       64.82       69.86     16.45 o
   5   9   6      321.36      354.51     26.32 o
   6   9   6      744.20      749.39     37.54 o
   7   9   6      116.10      109.76     21.29 o
   8   9   6      604.74      591.24     35.03 o
   9   9   6      509.81      512.66     48.34 o
  10   9   6        1.57      -17.78     23.16 o
  11   9   6       41.36       -3.97     67.73 o
  12   9   6       49.85       39.65     48.51 o
  13   9   6      161.24      201.65     45.76 o
  14   9   6        6.57      -52.56     51.69 o
  15   9   6        0.05      -43.38     49.29 o
 -15  10   6       26.76       34.35     79.43 o
 -14  10   6      514.88      686.98    103.05 o
 -13  10   6       71.24       54.72     24.37 o
 -12  10   6      444.63      465.29     41.69 o
 -11  10   6        6.13      -10.65     79.43 o
 -10  10   6      414.92      432.84     28.96 o
  -9  10   6       61.07       31.41     17.79 o
  -8  10   6      622.78      651.39     20.04 o
  -7  10   6       36.54       41.63      9.73 o
  -6  10   6       21.72       22.35     12.68 o
  -5  10   6      570.24      642.29     23.40 o
  -4  10   6        9.43        5.82     10.26 o
  -3  10   6        6.69        6.15     11.88 o
  -2  10   6      942.33      933.00     27.61 o
  -1  10   6        0.93      -14.81     13.93 o
   0  10   6      410.83      380.24     18.79 o
   1  10   6      419.91      434.13     21.23 o
   2  10   6      684.48      681.93     31.11 o
   3  10   6        4.96       12.10     20.42 o
   4  10   6      169.85      173.87     20.73 o
   5  10   6       34.68       52.87     20.57 o
   6  10   6      602.24      639.97     34.92 o
   7  10   6      159.51      159.95     26.78 o
   8  10   6        5.00      -22.67     21.63 o
   9  10   6      141.86      149.67     24.98 o
  10  10   6      998.01     1033.83     46.23 o
  11  10   6      355.88      396.31     38.83 o
  12  10   6      195.13      120.39     63.72 o
  13  10   6       13.54       29.18     49.01 o
  14  10   6      104.53       64.36     44.65 o
 -15  11   6       53.45      -30.06     92.31 o
 -14  11   6      188.25      210.39     88.02 o
 -13  11   6       20.31       -4.79     54.74 o
 -12  11   6       24.36       43.24     23.92 o
 -11  11   6        1.68       10.81     33.28 o
 -10  11   6        0.01       30.06     19.97 o
  -9  11   6      371.82      336.40     16.12 o
  -8  11   6      360.45      322.21     23.55 o
  -7  11   6      148.51      138.31     15.18 o
  -6  11   6      459.07      452.84     18.91 o
  -5  11   6       26.40        8.86     16.33 o
  -4  11   6       17.38       20.11     11.63 o
  -3  11   6      265.10      246.92     17.29 o
  -2  11   6      175.05      186.76     15.95 o
  -1  11   6       95.71       71.15     12.15 o
   0  11   6      114.88      105.97     15.81 o
   1  11   6       37.94       57.81     14.03 o
   2  11   6      311.28      325.67     19.78 o
   3  11   6       22.96        7.64     19.57 o
   4  11   6      203.72      183.64     28.56 o
   5  11   6       20.52       -1.76     19.27 o
   6  11   6      750.18      812.31     38.64 o
   7  11   6      264.18      260.29     41.06 o
   8  11   6      211.22      174.09     24.26 o
   9  11   6      110.95      118.22     26.66 o
  10  11   6       58.22       75.96     25.80 o
  11  11   6        0.26       -2.29     34.38 o
  12  11   6       62.43      120.29     42.70 o
  13  11   6       56.79       53.23     47.44 o
  14  11   6       40.13       -2.64     51.15 o
 -14  12   6       91.92        4.22    170.67 o
 -13  12   6      583.03      663.09     56.58 o
 -12  12   6      151.01      190.26     33.00 o
 -11  12   6       72.37       46.80     21.97 o
 -10  12   6       16.71        6.96     22.34 o
  -9  12   6       31.90       14.47     16.14 o
  -8  12   6      760.56      761.84     29.89 o
  -7  12   6      615.79      548.18     32.47 o
  -6  12   6        0.00       -8.19     13.72 o
  -5  12   6       25.80       43.28     15.52 o
  -4  12   6        6.63       11.60     14.35 o
  -3  12   6       35.20       19.04     17.31 o
  -2  12   6      758.57      761.94     27.72 o
  -1  12   6      247.23      225.57     17.28 o
   0  12   6        3.70       16.09     12.94 o
   1  12   6        0.07      -22.75     17.98 o
   2  12   6       35.09       30.57     20.48 o
   3  12   6        7.59        5.02     37.62 o
   4  12   6        1.52        1.48     19.04 o
   5  12   6      267.44      211.88     43.38 o
   6  12   6      711.24      687.57     41.33 o
   7  12   6       28.82       74.50     27.12 o
   8  12   6      648.06      680.48     44.77 o
   9  12   6        1.54      -20.51     32.54 o
  10  12   6      132.33      159.81     29.22 o
  11  12   6       12.84      -21.87     43.63 o
  12  12   6       10.21       -7.24    112.52 o
  13  12   6      152.82      153.99     96.28 o
 -14  13   6       50.62       33.35     50.45 o
 -13  13   6       32.14       15.71     30.89 o
 -12  13   6        1.40      -61.64     65.48 o
 -11  13   6        0.76      -21.27     36.18 o
 -10  13   6       90.98       54.46     28.02 o
  -9  13   6      133.64      155.64     22.22 o
  -8  13   6       12.99       19.13     19.89 o
  -7  13   6       53.74       59.91     15.33 o
  -6  13   6       97.85      102.39     21.75 o
  -5  13   6       31.80       21.69     14.73 o
  -4  13   6        0.54       -9.66     14.59 o
  -3  13   6      226.15      230.76     20.20 o
  -2  13   6      288.78      237.70     23.38 o
  -1  13   6      127.85       86.81     17.71 o
   0  13   6      179.73      168.20     20.11 o
   1  13   6       52.08        9.69     37.46 o
   2  13   6      350.33      354.70     42.14 o
   3  13   6      256.17      302.36     34.06 o
   4  13   6       17.69       27.53     44.01 o
   5  13   6      334.83      340.83     46.17 o
   6  13   6       54.79       39.21     27.68 o
   7  13   6       33.42       20.96     25.21 o
   8  13   6      150.67      206.44     47.72 o
   9  13   6       17.27      -13.26     29.25 o
  10  13   6        0.00       -4.92     31.74 o
  11  13   6       87.40      107.89     45.31 o
  12  13   6       90.89       77.73     40.73 o
  13  13   6       31.21       41.22     72.99 o
 -13  14   6      387.47      375.88     54.74 o
 -12  14   6       56.63       65.72     34.75 o
 -11  14   6       34.53       53.84     74.06 o
 -10  14   6        1.73      -11.31     70.84 o
  -9  14   6       13.75      -34.56     23.04 o
  -8  14   6       41.41       94.92     28.18 o
  -7  14   6       14.82       18.13     21.22 o
  -6  14   6       54.36       31.42     19.04 o
  -5  14   6       73.69       85.85     19.86 o
  -4  14   6      119.61      115.75     19.98 o
  -3  14   6      132.59      112.99     18.29 o
  -2  14   6      159.27      180.11     17.87 o
  -1  14   6        2.77       -2.43     19.77 o
   0  14   6       34.95       51.14     19.44 o
   1  14   6       38.58       35.25     18.58 o
   2  14   6      228.68      177.83     25.73 o
   3  14   6       50.16       51.72     30.60 o
   4  14   6      238.05      226.25     46.24 o
   5  14   6       34.56       50.81     29.66 o
   6  14   6        4.13      -10.65     35.44 o
   7  14   6      424.12      443.12     69.12 o
   8  14   6       94.68       61.64     32.93 o
   9  14   6       76.31       11.84     33.54 o
  10  14   6        9.67       -8.75     35.13 o
  11  14   6      136.46      128.25     45.46 o
  12  14   6       26.80       20.16     57.45 o
 -13  15   6        4.07       31.62     40.85 o
 -12  15   6       21.05       41.60     38.13 o
 -11  15   6      224.48      165.78     96.61 o
 -10  15   6       12.91       61.75     40.09 o
  -9  15   6        7.04       40.89     23.73 o
  -8  15   6      168.16      130.14     27.62 o
  -7  15   6      150.82       92.33     52.60 o
  -6  15   6      163.30      116.31     23.34 o
  -5  15   6      267.66      235.90     24.05 o
  -4  15   6        0.79      -30.24     20.16 o
  -3  15   6        3.80       20.55     20.96 o
  -2  15   6      216.10      202.70     22.46 o
  -1  15   6      122.82      109.18     22.10 o
   0  15   6        6.48       21.36     23.20 o
   1  15   6        2.26       12.60     19.24 o
   2  15   6      147.55      188.38     30.25 o
   3  15   6       16.28       10.50     20.36 o
   4  15   6      124.80      136.35     34.67 o
   5  15   6      157.18      148.63     32.21 o
   6  15   6      120.52       69.97     31.50 o
   7  15   6       46.75       37.82     31.97 o
   8  15   6      161.19      128.94     40.09 o
   9  15   6      165.15       97.73     38.26 o
  10  15   6        8.92        4.63     40.07 o
  11  15   6      172.19      165.01     51.08 o
  12  15   6       43.81       -4.72     46.39 o
 -12  16   6        1.58       -4.54     38.89 o
 -11  16   6        4.77      -29.94     78.36 o
 -10  16   6       22.84     -149.74     99.83 o
  -9  16   6        0.85        6.68     38.03 o
  -8  16   6      323.14      360.25     48.83 o
  -7  16   6       26.73       37.39     71.14 o
  -6  16   6      312.90      277.15     51.92 o
  -5  16   6       91.12       53.81     30.47 o
  -4  16   6        5.18       -2.31     22.87 o
  -3  16   6       17.24       49.96     24.77 o
  -2  16   6        0.07       18.13     17.61 o
  -1  16   6       23.07        4.68     23.63 o
   0  16   6      118.78      158.07     24.44 o
   1  16   6      319.40      315.00     28.35 o
   2  16   6      126.50      113.18     24.47 o
   3  16   6       60.65       18.98     37.53 o
   4  16   6      260.06      261.18     39.99 o
   5  16   6       64.87       59.33     41.81 o
   6  16   6        0.57      -15.11     33.38 o
   7  16   6       48.43       74.19     47.20 o
   8  16   6       44.10       79.13     56.10 o
   9  16   6        7.69       19.91     32.64 o
  10  16   6       16.36       66.99     59.60 o
  11  16   6       16.02       33.91     48.52 o
 -11  17   6       48.95       17.82     40.87 o
 -10  17   6        1.55      -39.27     40.13 o
  -9  17   6       32.34       77.11     57.98 o
  -8  17   6        3.20       -4.47     43.23 o
  -7  17   6       83.75      146.73     52.93 o
  -6  17   6       72.79       57.27     40.60 o
  -5  17   6        0.97       36.13     32.80 o
  -4  17   6      527.07      475.54     40.08 o
  -3  17   6       64.48       40.13     27.15 o
  -2  17   6      106.77      126.49     24.39 o
  -1  17   6      244.27      266.32     24.90 o
   0  17   6        5.78      -27.31     22.92 o
   1  17   6      787.81      794.07     42.38 o
   2  17   6       48.69       38.38     30.56 o
   3  17   6       33.37      -32.22     37.95 o
   4  17   6       18.72       47.96     33.63 o
   5  17   6      160.51      228.95     57.00 o
   6  17   6        5.82        3.94     40.09 o
   7  17   6       42.07        2.03     36.48 o
   8  17   6        6.22      -49.53     56.13 o
   9  17   6        6.05        1.95     49.66 o
  10  17   6        2.06       20.91     43.14 o
 -10  18   6        0.39       11.79     47.22 o
  -9  18   6      366.94      268.23     69.77 o
  -8  18   6        4.72       -8.78     67.62 o
  -7  18   6        6.43      -19.20     71.92 o
  -6  18   6       64.65        6.83     47.16 o
  -5  18   6        4.22       56.19     51.70 o
  -4  18   6       11.73       14.48     38.97 o
  -3  18   6       27.22       52.65     34.92 o
  -2  18   6      110.13       91.62     27.90 o
  -1  18   6       96.78       93.92     32.94 o
   0  18   6      100.38      125.20     33.26 o
   1  18   6        2.63      -21.91     28.02 o
   2  18   6        0.38        1.75     32.62 o
   3  18   6       42.08       19.28     43.12 o
   4  18   6      245.11      255.89     39.47 o
   5  18   6       43.87       65.20     43.98 o
   6  18   6       22.64      -24.60     33.95 o
   7  18   6      128.97       12.35    103.86 o
   8  18   6        8.06      -18.41     58.48 o
   9  18   6      204.44      202.60     50.23 o
  -9  19   6       22.04       60.37     50.93 o
  -8  19   6       17.42       71.24     52.03 o
  -7  19   6      102.28      125.20    129.88 o
  -6  19   6        5.70       16.20     46.40 o
  -5  19   6       21.10       25.76    101.97 o
  -4  19   6       49.41       10.68     37.30 o
  -3  19   6      373.90      312.02     44.24 o
  -2  19   6      108.28      151.70     41.57 o
  -1  19   6       94.83      120.41     30.68 o
   0  19   6       31.05       -0.59     34.42 o
   1  19   6       21.90       41.83     37.42 o
   2  19   6        1.60       -9.38     37.70 o
   3  19   6        0.07       17.38     42.05 o
   4  19   6        3.84      -69.35     46.23 o
   5  19   6      219.98      202.04     44.67 o
   6  19   6      123.53       83.46     45.73 o
   7  19   6      244.51      208.99     47.52 o
   8  19   6      135.43      158.16     55.32 o
  -8  20   6       32.22      103.98     58.27 o
  -7  20   6       22.54       -0.44     51.01 o
  -6  20   6        6.54       37.26     46.40 o
  -5  20   6       34.93       66.00     52.55 o
  -4  20   6       10.33      -22.24     37.69 o
  -3  20   6      142.78      160.98     55.02 o
  -2  20   6      145.17      199.13     56.11 o
  -1  20   6       14.43      -24.98     34.40 o
   0  20   6       38.01        9.96     38.59 o
   1  20   6       11.68       11.50     50.78 o
   2  20   6       31.77       49.23     37.48 o
   3  20   6        1.35       19.90     40.10 o
   4  20   6       51.53       43.29     46.86 o
   5  20   6       34.34       54.82     53.81 o
   6  20   6       15.40       13.28     41.60 o
   7  20   6        3.49      -80.73     65.32 o
  -7  21   6        4.62      -11.30     77.29 o
  -6  21   6       42.28       97.03    128.81 o
  -5  21   6      175.31      241.52     60.75 o
  -4  21   6       38.15       64.63     60.45 o
  -3  21   6        2.11       15.03     68.70 o
  -2  21   6        3.12      -53.11     54.65 o
  -1  21   6        9.11      -16.30     45.18 o
   0  21   6        1.03      -43.41     42.62 o
   1  21   6       33.15       -0.94     39.76 o
   2  21   6      189.16      291.19     49.99 o
   3  21   6        0.00       43.87     42.43 o
   4  21   6      127.78       86.33     46.16 o
   5  21   6       39.42       39.40     40.20 o
   6  21   6        1.26       53.82     56.99 o
  -4  22   6       22.35      -84.66    171.74 o
  -3  22   6       14.83      -43.79     48.42 o
  -2  22   6      144.09      161.18     58.43 o
  -1  22   6        0.51       89.09     62.24 o
   0  22   6        6.11      -26.42     43.55 o
   1  22   6        2.73      -17.82     39.66 o
   2  22   6        1.07      -54.55     38.02 o
   3  22   6        1.13       30.53     44.77 o
 -15   1   7        8.77      -39.52     47.66 o
 -14   1   7        5.02      -54.44     62.41 o
 -13   1   7       31.44       45.51     98.75 o
 -12   1   7       76.14       42.71     35.46 o
 -11   1   7      143.93      138.25     72.99 o
 -10   1   7       13.80      128.33     92.31 o
  -9   1   7       34.10       39.99     72.99 o
  -8   1   7      111.05      156.47     44.81 o
  -7   1   7      210.88      258.33     32.08 o
  -6   1   7      352.96      330.98     32.48 o
  -5   1   7       38.77       67.18     25.49 o
  -4   1   7       37.92       21.72      7.42 o
  -3   1   7      265.29      253.70     12.60 o
  -2   1   7        2.57       13.76     11.61 o
  -1   1   7      667.78      668.13     22.41 o
   0   1   7        1.14       -5.06     11.79 o
   1   1   7        0.79        0.61     11.70 o
   2   1   7      118.18      145.66     16.88 o
   3   1   7       12.96      -12.09     13.55 o
   4   1   7        2.04      -14.38     14.04 o
   5   1   7        1.72        2.21     18.69 o
   6   1   7       31.00       38.88     22.10 o
   7   1   7      173.33      158.71     24.42 o
   8   1   7       30.10       18.84     19.63 o
   9   1   7        2.71      -12.22     18.82 o
  10   1   7      115.58       89.38     29.13 o
  11   1   7        7.18      -45.60     43.64 o
  12   1   7      139.00       41.56     44.81 o
  13   1   7      161.11      108.17     56.89 o
  14   1   7        6.24       29.94     43.08 o
 -15   2   7       13.62      -57.96     79.43 o
 -14   2   7        1.34       34.12     48.30 o
 -13   2   7        0.22       25.59     44.08 o
 -12   2   7      121.29      102.60     45.89 o
 -11   2   7        2.15      -25.17    132.03 o
 -10   2   7      277.17      327.14     49.48 o
  -9   2   7        0.25       23.88     36.05 o
  -8   2   7        0.54       14.60     28.00 o
  -7   2   7      135.16       93.03     27.27 o
  -6   2   7      102.72      109.27     49.64 o
  -5   2   7      156.07      134.17     14.74 o
  -4   2   7       19.52       23.67      7.72 o
  -3   2   7      527.84      513.73     16.40 o
  -2   2   7       10.72       20.85     11.43 o
  -1   2   7      314.51      302.72     16.10 o
   0   2   7      160.67      175.94     15.05 o
   1   2   7        1.80        9.90     14.63 o
   2   2   7        5.49       23.81     13.18 o
   3   2   7       41.10       15.81     14.08 o
   4   2   7      556.03      632.02     27.48 o
   5   2   7        8.23       14.27     19.83 o
   6   2   7       77.49      104.51     19.65 o
   7   2   7       14.14       27.52     17.63 o
   8   2   7      402.80      403.63     32.30 o
   9   2   7       69.35       64.15     20.77 o
  10   2   7        5.25        3.07     15.71 o
  11   2   7       64.27      116.36     44.30 o
  12   2   7      127.51       99.07     56.89 o
  13   2   7      144.61      131.38     52.55 o
  14   2   7        2.20       51.62     56.71 o
 -15   3   7       30.71       36.50     60.11 o
 -14   3   7       40.54      -51.52     51.52 o
 -13   3   7      158.97      275.61     54.16 o
 -12   3   7       23.25        8.06     44.08 o
 -11   3   7       12.27        7.08     44.34 o
 -10   3   7       22.99       51.24     34.52 o
  -9   3   7        8.04      -21.18     34.48 o
  -8   3   7        2.43      -12.51     32.80 o
  -7   3   7       60.41       60.00     29.73 o
  -6   3   7       70.12       93.76     28.16 o
  -5   3   7        0.42        6.19      9.83 o
  -4   3   7       43.39       48.65     12.51 o
  -3   3   7      572.25      548.87     18.13 o
  -2   3   7      669.56      739.37     23.46 o
  -1   3   7      261.95      232.49     19.68 o
   0   3   7       34.99       22.56     11.42 o
   1   3   7       39.77       39.12     12.01 o
   2   3   7       40.32       24.20     14.01 o
   3   3   7       71.80       64.92     14.02 o
   4   3   7      217.89      197.09     18.97 o
   5   3   7       11.89       16.45     15.11 o
   6   3   7       42.15       11.11     17.90 o
   7   3   7        0.91        5.15     18.31 o
   8   3   7       43.69       43.30     19.66 o
   9   3   7        1.77       26.17     23.55 o
  10   3   7      321.94      281.57     40.45 o
  11   3   7       81.11       82.48     31.84 o
  12   3   7       63.48       64.25     32.33 o
  13   3   7       29.12       10.88     37.32 o
  14   3   7       60.39       45.07     41.86 o
 -15   4   7       47.52       57.96     85.87 o
 -14   4   7       21.01        0.00    105.19 o
 -13   4   7      110.10      126.66     60.11 o
 -12   4   7       46.70       27.91     77.29 o
 -11   4   7        3.75        0.00     72.99 o
 -10   4   7      235.98      133.10     53.67 o
  -9   4   7      174.95      183.18     92.31 o
  -8   4   7      301.24      255.82     55.82 o
  -7   4   7       13.60       37.87     37.14 o
  -6   4   7      104.35      120.13     37.14 o
  -5   4   7        5.51       19.32     18.28 o
  -4   4   7      101.28       90.15     11.56 o
  -3   4   7      417.81      409.46     16.06 o
  -2   4   7        1.05        5.49     10.99 o
  -1   4   7        3.35        3.86     11.87 o
   0   4   7      240.56      248.26     16.18 o
   1   4   7      313.48      303.96     19.01 o
   2   4   7       88.16       74.35     14.32 o
   3   4   7        2.19       16.03     14.67 o
   4   4   7       63.18       59.45     15.39 o
   5   4   7     1464.83     1590.18     49.54 o
   6   4   7       66.55       54.07     24.03 o
   7   4   7      118.90      122.60     18.65 o
   8   4   7       23.28       19.18     15.75 o
   9   4   7       64.96       63.87     16.90 o
  10   4   7       72.33       53.84     24.89 o
  11   4   7       20.88        9.45     52.83 o
  12   4   7       74.23      102.17     29.53 o
  13   4   7        3.45        6.66     49.62 o
  14   4   7      278.56      291.02     58.21 o
 -15   5   7       33.47       75.14     62.26 o
 -14   5   7       14.61      -60.11     51.52 o
 -13   5   7       31.17       -6.44     57.96 o
 -12   5   7       24.62      105.19     83.73 o
 -11   5   7       36.33       42.94     51.52 o
 -10   5   7      421.79      423.85     59.14 o
  -9   5   7       78.30       35.64     39.69 o
  -8   5   7      191.98      163.47     46.40 o
  -7   5   7      429.41      492.08     68.96 o
  -6   5   7       49.41       62.15     11.36 o
  -5   5   7       31.02       24.76     12.78 o
  -4   5   7       67.95       68.14     10.27 o
  -3   5   7      178.72      189.16     13.03 o
  -2   5   7       84.08       70.76     15.22 o
  -1   5   7       43.07       50.64     13.81 o
   0   5   7       37.62       50.17     13.80 o
   1   5   7       14.82       19.31     14.05 o
   2   5   7       92.88       68.84     15.13 o
   3   5   7      127.66      112.51     18.17 o
   4   5   7       43.56       48.23     18.19 o
   5   5   7       17.48       33.48     20.67 o
   6   5   7      478.81      484.18     27.66 o
   7   5   7       19.33      -12.92     23.66 o
   8   5   7        8.37        9.44     30.99 o
   9   5   7      283.60      273.39     33.14 o
  10   5   7      408.09      443.48     41.33 o
  11   5   7       30.57       48.94     33.58 o
  12   5   7      378.34      369.84     50.50 o
  13   5   7       10.75      -94.10     81.89 o
 -14   6   7        3.34       21.47     85.87 o
 -13   6   7      214.35      234.00     90.17 o
 -12   6   7      126.68      186.77     57.96 o
 -11   6   7       43.53       40.69     51.01 o
 -10   6   7      137.55       74.48     52.22 o
  -9   6   7      471.61      467.98     59.26 o
  -8   6   7        0.60      -75.68     50.45 o
  -7   6   7        0.48       20.61     33.93 o
  -6   6   7      313.86      275.87     18.72 o
  -5   6   7       29.22       11.72     11.59 o
  -4   6   7      135.77      119.34     11.46 o
  -3   6   7      457.58      425.94     17.52 o
  -2   6   7      107.81       88.12     14.86 o
  -1   6   7        4.47        8.48     12.94 o
   0   6   7      687.11      693.38     26.41 o
   1   6   7      369.99      361.38     19.50 o
   2   6   7       88.52      118.65     17.04 o
   3   6   7       35.20       35.99     16.63 o
   4   6   7        0.18       31.95     21.89 o
   5   6   7      306.29      295.53     26.22 o
   6   6   7       13.04       25.88     18.92 o
   7   6   7      270.59      266.92     28.53 o
   8   6   7        1.83       -4.20     20.92 o
   9   6   7       14.09       -0.02     24.04 o
  10   6   7      155.18      207.80     43.33 o
  11   6   7      153.36      220.01     46.08 o
  12   6   7       19.15      -20.58     44.88 o
  13   6   7      163.89      130.19     52.04 o
 -14   7   7       19.89       55.82     60.11 o
 -13   7   7       27.84       75.14     64.40 o
 -12   7   7       88.16        2.15     88.02 o
 -11   7   7       34.08      -25.30     45.46 o
 -10   7   7       83.84       52.82     51.01 o
  -9   7   7      670.57      644.93     62.18 o
  -8   7   7      223.68      184.00     20.63 o
  -7   7   7        2.11      -15.03     21.07 o
  -6   7   7       31.01       30.49     12.39 o
  -5   7   7        1.06       11.95     14.61 o
  -4   7   7        2.42       20.44     11.91 o
  -3   7   7       46.00       24.51     12.72 o
  -2   7   7       16.03        4.62     12.13 o
  -1   7   7        6.11       16.58     12.20 o
   0   7   7      320.25      396.99     23.47 o
   1   7   7      218.76      215.56     19.28 o
   2   7   7       62.36       45.56     16.79 o
   3   7   7      130.51       99.86     21.14 o
   4   7   7       52.65       75.61     19.23 o
   5   7   7       68.75       49.61     22.72 o
   6   7   7      526.05      526.15     34.88 o
   7   7   7       33.49       35.63     32.16 o
   8   7   7       26.81       32.83     19.70 o
   9   7   7       21.65       26.11     24.07 o
  10   7   7        3.98       50.00     32.44 o
  11   7   7       13.01       33.51     55.82 o
  12   7   7        9.20        6.02     37.35 o
  13   7   7        9.99       30.84     46.97 o
 -14   8   7        6.93      -45.08     90.17 o
 -13   8   7       66.82      130.96     64.40 o
 -12   8   7       98.15       99.38     57.86 o
 -11   8   7       22.38       13.40     64.47 o
 -10   8   7       23.43       75.20     50.45 o
  -9   8   7        3.65      -15.47     98.75 o
  -8   8   7       28.06       49.42     22.00 o
  -7   8   7       31.64       31.25     15.80 o
  -6   8   7       15.05        1.47     25.91 o
  -5   8   7       37.99       41.22     14.31 o
  -4   8   7      353.76      335.36     14.99 o
  -3   8   7      293.66      255.95     18.60 o
  -2   8   7      322.55      274.90     17.97 o
  -1   8   7      171.72      139.81     15.51 o
   0   8   7      331.16      351.96     22.73 o
   1   8   7       20.44       19.81     16.17 o
   2   8   7      201.77      195.07     24.56 o
   3   8   7       38.19        6.12     19.06 o
   4   8   7      227.70      186.90     24.58 o
   5   8   7       11.02       10.75     19.78 o
   6   8   7       74.34       49.33     21.27 o
   7   8   7       12.71       20.49     23.09 o
   8   8   7       67.65      101.05     26.14 o
   9   8   7      208.26      239.49     33.86 o
  10   8   7      109.41      139.94     42.21 o
  11   8   7        0.30      -40.84     41.97 o
  12   8   7        0.68      -38.37     40.41 o
  13   8   7      133.91      127.85     46.58 o
 -14   9   7       15.09      133.10    118.07 o
 -13   9   7       10.54       -2.15     83.73 o
 -12   9   7       88.34        7.83     49.08 o
 -11   9   7        6.18      -26.48     48.00 o
 -10   9   7       35.10      117.23     63.39 o
  -9   9   7        1.78        2.63     16.09 o
  -8   9   7      448.18      398.17     36.56 o
  -7   9   7       34.64        3.84     17.42 o
  -6   9   7       40.30       38.89     10.68 o
  -5   9   7       39.53       42.14     13.39 o
  -4   9   7        4.80        2.38     13.00 o
  -3   9   7      193.52      163.91     19.31 o
  -2   9   7       22.54      -21.15     14.10 o
  -1   9   7        2.06        2.11     14.81 o
   0   9   7       19.56        2.32     15.69 o
   1   9   7      293.78      249.00     21.51 o
   2   9   7       38.28       33.49     21.38 o
   3   9   7        9.08      -19.48     19.75 o
   4   9   7      314.99      311.95     28.28 o
   5   9   7       15.80        1.74     23.30 o
   6   9   7       19.40      -21.03     22.03 o
   7   9   7      156.49      105.42     32.47 o
   8   9   7       34.09       61.06     25.75 o
   9   9   7      199.89      154.54     32.23 o
  10   9   7      267.38      261.08     43.80 o
  11   9   7      166.35      124.06     89.17 o
  12   9   7      101.93      116.25     51.32 o
 -13  10   7       89.37      124.58     71.66 o
 -12  10   7       67.62      167.36     72.68 o
 -11  10   7       11.17       29.06     66.55 o
 -10  10   7      132.17      123.05     32.73 o
  -9  10   7      241.37      270.37     31.15 o
  -8  10   7        0.64       23.01     28.68 o
  -7  10   7      345.96      324.63     27.27 o
  -6  10   7      134.25      127.51     17.63 o
  -5  10   7       60.53       66.76     14.74 o
  -4  10   7       17.75        4.79     15.42 o
  -3  10   7       12.23       14.46     14.71 o
  -2  10   7        4.14       24.73     16.34 o
  -1  10   7        2.20      -10.67     16.53 o
   0  10   7       38.29       54.54     16.50 o
   1  10   7        6.74        8.87     31.59 o
   2  10   7       58.20       50.53     20.30 o
   3  10   7       40.37       18.13     18.54 o
   4  10   7      212.87      225.65     25.39 o
   5  10   7      238.39      279.83     29.06 o
   6  10   7       13.40        6.31     23.42 o
   7  10   7       53.43      -14.55     28.05 o
   8  10   7      242.41      249.51     33.27 o
   9  10   7        0.65       15.21     54.85 o
  10  10   7        4.31       13.60     36.40 o
  11  10   7      142.32      287.18     54.03 o
  12  10   7      158.88       87.18     60.26 o
 -13  11   7      133.45      -80.33    227.56 o
 -12  11   7       12.88       17.62     68.76 o
 -11  11   7       12.78       13.76     65.51 o
 -10  11   7      102.84       82.60     36.70 o
  -9  11   7       77.99       63.87     32.59 o
  -8  11   7      899.35      953.96     51.70 o
  -7  11   7       13.38       27.91     28.51 o
  -6  11   7       23.46       -5.49     19.29 o
  -5  11   7       83.26      108.16     17.04 o
  -4  11   7        9.83        4.74     13.02 o
  -3  11   7      457.79      436.01     20.81 o
  -2  11   7       33.20       58.50     30.21 o
  -1  11   7      286.40      312.96     25.04 o
   0  11   7      694.99      652.93     48.96 o
   1  11   7        0.15      -14.91     15.30 o
   2  11   7       79.68       71.26     21.05 o
   3  11   7       90.27       67.89     23.31 o
   4  11   7        0.08        2.63     32.80 o
   5  11   7        0.30       -6.49     37.49 o
   6  11   7       40.46       18.04     28.83 o
   7  11   7       41.65       43.54     27.63 o
   8  11   7       33.80       44.87     28.59 o
   9  11   7       48.65        0.16     45.07 o
  10  11   7       59.25       57.85     45.40 o
  11  11   7      323.32      384.02     60.72 o
 -12  12   7       23.47      -58.59     65.34 o
 -11  12   7        3.02       36.50     24.44 o
 -10  12   7        0.02       32.96     63.33 o
  -9  12   7        0.98       12.39     60.11 o
  -8  12   7      409.01      459.42     51.52 o
  -7  12   7      506.44      607.86     45.12 o
  -6  12   7        0.34      -17.55     25.41 o
  -5  12   7       10.98      -24.13     28.97 o
  -4  12   7        3.62        8.55     19.70 o
  -3  12   7       27.24       43.26     19.95 o
  -2  12   7      525.77      517.34     34.18 o
  -1  12   7        0.55       -4.31     20.77 o
   0  12   7      288.42      279.68     25.46 o
   1  12   7        0.03       14.69     20.20 o
   2  12   7       45.84       15.86     24.55 o
   3  12   7        3.14        6.89     22.28 o
   4  12   7       53.28       27.47     26.79 o
   5  12   7      267.80      330.75     36.32 o
   6  12   7        9.54       22.43     35.32 o
   7  12   7       49.18       84.15     34.32 o
   8  12   7      501.91      499.78     48.65 o
   9  12   7        5.05       33.62     26.00 o
  10  12   7      103.72       72.25     49.85 o
  11  12   7      334.69      335.21     57.76 o
 -11  13   7       15.64       28.30     44.01 o
 -10  13   7        3.03      -16.53     37.77 o
  -9  13   7       82.62       53.17     29.73 o
  -8  13   7       42.86      129.03     40.30 o
  -7  13   7       81.97      130.73     42.09 o
  -6  13   7       79.88       27.77     28.18 o
  -5  13   7       51.16       80.70     25.13 o
  -4  13   7      165.50      160.66     28.27 o
  -3  13   7        0.96        2.87     18.86 o
  -2  13   7        7.95       -8.43     20.92 o
  -1  13   7        3.90       -3.33     21.56 o
   0  13   7       22.30       41.86     24.00 o
   1  13   7        0.01       -5.20     22.86 o
   2  13   7       29.76       12.88     25.88 o
   3  13   7      149.00      161.47     25.72 o
   4  13   7        2.11       19.48     26.09 o
   5  13   7        4.46       17.50     27.08 o
   6  13   7       34.22       56.75     34.46 o
   7  13   7       64.32       51.44     37.30 o
   8  13   7        0.24       -1.70     33.67 o
   9  13   7       10.48       30.33     31.69 o
  10  13   7        2.02      -53.10     48.21 o
 -11  14   7       33.29      -61.68    162.08 o
 -10  14   7        1.36      -28.24     43.24 o
  -9  14   7        2.04      -48.61     47.23 o
  -8  14   7        6.97       22.56     36.50 o
  -7  14   7       12.91      -21.26     32.83 o
  -6  14   7        5.62       47.48     45.30 o
  -5  14   7        3.19       66.48     26.28 o
  -4  14   7        0.06      -31.80     35.95 o
  -3  14   7      171.44      146.07     34.60 o
  -2  14   7      652.63      648.27     42.94 o
  -1  14   7       92.88       73.67     28.56 o
   0  14   7        0.86        4.50     23.15 o
   1  14   7       15.80       21.22     23.62 o
   2  14   7       44.61       81.90     33.89 o
   3  14   7        0.25      -10.97     29.27 o
   4  14   7       86.22       68.05     29.19 o
   5  14   7        3.27       45.24     30.07 o
   6  14   7      355.54      421.00     46.86 o
   7  14   7       72.25       37.07     35.30 o
   8  14   7       38.16      -14.89     53.57 o
   9  14   7        0.01       27.36     60.85 o
  10  14   7       20.51      -15.72     45.32 o
 -10  15   7       57.58        5.55    147.06 o
  -9  15   7        0.48       19.59     50.11 o
  -8  15   7       10.08       26.65     41.86 o
  -7  15   7        0.58      -46.80     82.65 o
  -6  15   7       39.25       12.94     92.31 o
  -5  15   7       30.95       19.26     44.86 o
  -4  15   7      112.93      162.55     64.12 o
  -3  15   7       15.85        8.37     27.28 o
  -2  15   7      592.18      593.91     70.34 o
  -1  15   7        7.00       13.01     22.78 o
   0  15   7       20.60       43.28     33.83 o
   1  15   7       63.63       37.17     31.21 o
   2  15   7       18.62        0.19     30.43 o
   3  15   7        5.74       36.49     29.90 o
   4  15   7      125.70      198.74     34.64 o
   5  15   7        3.59      -10.21     30.36 o
   6  15   7        7.54       15.63     30.35 o
   7  15   7        0.12       48.93     38.75 o
   8  15   7       12.68      -57.00     38.50 o
   9  15   7       21.31      -10.69     42.33 o
  -9  16   7       12.07      -36.03    145.98 o
  -8  16   7        8.43       41.68     39.21 o
  -7  16   7        4.95        8.76     40.13 o
  -6  16   7      123.33      167.00     45.23 o
  -5  16   7      179.57      223.15    117.00 o
  -4  16   7       63.59       67.62     51.52 o
  -3  16   7        9.39       14.11     41.22 o
  -2  16   7      278.04      265.70     44.65 o
  -1  16   7        9.11       -7.52     32.42 o
   0  16   7      165.07      125.08     37.34 o
   1  16   7        1.99       21.71     39.42 o
   2  16   7       81.21       46.78     35.45 o
   3  16   7        0.00      -16.20     26.80 o
   4  16   7       69.78       42.51     49.89 o
   5  16   7       36.26        8.85     44.28 o
   6  16   7       49.62       42.23     48.85 o
   7  16   7        0.00        3.63     34.16 o
   8  16   7       51.79       63.65     40.08 o
  -8  17   7        0.14       17.17     53.67 o
  -7  17   7       19.62       39.47     82.65 o
  -6  17   7       86.70      113.30     93.39 o
  -5  17   7       95.61       39.20     49.01 o
  -4  17   7       19.94       92.59     52.45 o
  -3  17   7      139.67      210.17     66.55 o
  -2  17   7      358.00      398.96     45.34 o
  -1  17   7      570.66      753.53     83.73 o
   0  17   7      257.00      308.25    104.12 o
   1  17   7       12.68       -8.13     38.06 o
   2  17   7        6.85       34.10     30.79 o
   3  17   7       10.51       46.78     34.63 o
   4  17   7        0.93      -34.35     68.70 o
   5  17   7        0.77      -35.73     40.25 o
   6  17   7      283.38      266.27     53.21 o
   7  17   7        1.13       32.97     73.75 o
  -7  18   7        3.11      -15.03     55.82 o
  -6  18   7       28.62       54.10     50.02 o
  -5  18   7      257.96      285.55     65.71 o
  -4  18   7        0.06       -6.44     55.82 o
  -3  18   7      267.24      266.00     51.35 o
  -2  18   7       79.94       64.01     40.59 o
  -1  18   7      100.45       41.55     43.22 o
   0  18   7       15.33       32.29     39.15 o
   1  18   7       61.82       75.14     78.36 o
   2  18   7        4.35       18.43     30.68 o
   3  18   7       18.63       77.37     35.12 o
   4  18   7       10.60       -3.98     39.54 o
   5  18   7      182.03      127.34     47.22 o
   6  18   7       10.12       35.39     56.98 o
  -5  19   7        0.31       55.82     60.11 o
  -4  19   7        0.16      -55.51    177.11 o
  -3  19   7       42.78       50.68     51.57 o
  -2  19   7       32.57      110.01     91.24 o
  -1  19   7      133.59      221.66    115.93 o
   0  19   7       82.18       85.95     42.82 o
   1  19   7       61.98       66.12     82.58 o
   2  19   7      120.52       75.17     54.15 o
   3  19   7       12.30       26.77     57.45 o
   4  19   7      342.92      314.63     65.92 o
  -2  20   7       82.67       64.40     79.43 o
  -1  20   7       16.15       59.25     44.34 o
   0  20   7        5.87      -52.35     62.87 o
   1  20   7       49.05       54.82     53.49 o
 -13   0   8       96.41      244.74    111.63 o
 -12   0   8       26.95       27.91     62.26 o
 -11   0   8        3.53       17.17     62.26 o
 -10   0   8     1204.51     1577.90    152.42 o
  -9   0   8      129.30      223.27     96.61 o
  -8   0   8      238.13      216.83     62.26 o
  -7   0   8       48.99      128.81     53.67 o
  -6   0   8       22.88       90.17     68.70 o
  -5   0   8      106.38      104.79     41.26 o
  -4   0   8      989.86      936.83     33.91 o
  -3   0   8       46.81       50.66     14.61 o
  -2   0   8       70.90       48.47     17.61 o
  -1   0   8       78.93       60.75     18.02 o
   0   0   8        3.49      -25.72     17.14 o
   1   0   8       85.28       66.82     21.13 o
   2   0   8        0.00       40.98     32.47 o
   3   0   8      708.40      860.07     64.40 o
   4   0   8      505.42      497.50     46.99 o
   5   0   8       71.14       32.20     42.94 o
   6   0   8      866.71      798.29     58.70 o
   7   0   8        1.06       25.76     45.08 o
   8   0   8       12.44       -9.43     25.31 o
   9   0   8        8.24       25.76     66.55 o
  10   0   8      125.68       53.67    100.90 o
  11   0   8       66.69       23.61     51.52 o
 -13   1   8       21.09       25.13     60.26 o
 -12   1   8      208.84      264.89     60.36 o
 -11   1   8        4.52      203.95     88.02 o
 -10   1   8       21.56       12.88     44.02 o
  -9   1   8       12.20       15.77     43.23 o
  -8   1   8      136.99      121.98     49.49 o
  -7   1   8       59.76       38.12     52.60 o
  -6   1   8        6.11       36.05     36.36 o
  -5   1   8      129.13      107.52     34.72 o
  -4   1   8       78.21       65.54     10.36 o
  -3   1   8      615.54      537.41     21.62 o
  -2   1   8        1.45       19.32     11.29 o
  -1   1   8        4.31       -2.21     19.65 o
   0   1   8       39.24       36.97     15.19 o
   1   1   8      177.92      163.38     17.57 o
   2   1   8       53.60       49.04     18.01 o
   3   1   8        6.69       21.64     19.54 o
   4   1   8      102.26      142.95     27.46 o
   5   1   8      355.81      352.90     29.39 o
   6   1   8       33.25       28.36     22.02 o
   7   1   8      143.27      128.73     33.80 o
   8   1   8       10.20       15.44     21.09 o
   9   1   8       17.12       42.54     31.71 o
  10   1   8       42.13       56.04     41.26 o
  11   1   8       92.83       22.46    176.04 o
 -13   2   8        5.59       64.25     83.73 o
 -12   2   8       33.60      -72.50     66.59 o
 -11   2   8        5.07       40.60     49.64 o
 -10   2   8        3.16      -20.04     43.24 o
  -9   2   8      184.76      148.33     47.80 o
  -8   2   8       40.95       11.53     48.48 o
  -7   2   8       31.66       90.15     37.87 o
  -6   2   8       20.39       46.06     32.91 o
  -5   2   8      116.62      187.46     39.41 o
  -4   2   8      532.11      442.27     30.24 o
  -3   2   8      274.12      227.58     15.16 o
  -2   2   8      861.08      786.32     26.33 o
  -1   2   8      247.40      243.00     18.23 o
   0   2   8        0.27       -1.76     14.84 o
   1   2   8       27.42       28.62     16.37 o
   2   2   8      214.14      221.77     21.21 o
   3   2   8      496.01      556.29     30.74 o
   4   2   8        9.62        1.76     19.73 o
   5   2   8      210.43      208.92     25.83 o
   6   2   8      256.31      222.82     23.03 o
   7   2   8       15.47       -8.52     20.16 o
   8   2   8       56.08       44.41     31.17 o
   9   2   8        0.57       12.12     28.40 o
  10   2   8        0.65      -33.74     74.24 o
  11   2   8        3.60       19.92     44.82 o
 -12   3   8      384.93      515.23    103.05 o
 -11   3   8      353.90      386.43     92.31 o
 -10   3   8       18.07      -19.32     85.87 o
  -9   3   8       57.65       62.26     81.58 o
  -8   3   8      230.39      284.95     66.59 o
  -7   3   8       19.91      -16.06     37.86 o
  -6   3   8       12.41       66.10     50.03 o
  -5   3   8       19.17      -22.85     40.13 o
  -4   3   8      115.34       87.56     14.31 o
  -3   3   8      185.63      129.49     13.84 o
  -2   3   8      234.90      220.71     28.45 o
  -1   3   8      140.23      139.52     19.78 o
   0   3   8       48.58       12.79     14.75 o
   1   3   8        0.23      -17.90     23.96 o
   2   3   8        0.61        9.87     18.69 o
   3   3   8      279.38      239.64     28.71 o
   4   3   8       13.61       29.37     19.55 o
   5   3   8       32.45       31.12     20.48 o
   6   3   8       14.80       68.11     23.93 o
   7   3   8      110.58      117.21     22.88 o
   8   3   8       18.31       -3.94     39.66 o
   9   3   8       97.52       91.63     33.08 o
  10   3   8        5.18       56.44     32.02 o
  11   3   8       51.67       38.24     59.31 o
 -12   4   8        3.62      -34.35     66.55 o
 -11   4   8        0.31      103.05     83.73 o
 -10   4   8        2.73       23.61     55.82 o
  -9   4   8       13.63       28.23     46.28 o
  -8   4   8      221.99      363.52    104.12 o
  -7   4   8        1.30       60.11     96.61 o
  -6   4   8       58.70      -25.27     44.81 o
  -5   4   8       62.19       67.12     14.18 o
  -4   4   8      689.57      600.67     24.58 o
  -3   4   8       76.72       51.37     14.59 o
  -2   4   8       14.70       14.01     16.77 o
  -1   4   8       17.68        4.76     14.63 o
   0   4   8       13.82       17.98     19.11 o
   1   4   8       82.77       67.16     17.20 o
   2   4   8       99.57      112.44     22.30 o
   3   4   8        1.92       38.71     20.18 o
   4   4   8       86.15       76.60     22.91 o
   5   4   8      343.29      331.07     40.87 o
   6   4   8       47.47       44.45     18.58 o
   7   4   8        1.48      -15.20     30.05 o
   8   4   8        6.08      -15.43     28.50 o
   9   4   8        7.94      -16.79     29.90 o
  10   4   8        3.00       -7.93     35.59 o
  11   4   8        0.85      -77.24     51.50 o
 -12   5   8       31.07       10.73    103.05 o
 -11   5   8       31.02       53.67     60.11 o
  -9   5   8       20.31       39.30    125.59 o
  -8   5   8        0.31       51.89     43.94 o
  -7   5   8      300.43      362.81     72.99 o
  -6   5   8        2.16      -28.61     43.23 o
  -5   5   8      118.43       90.28     37.98 o
  -4   5   8        1.72       13.88     12.84 o
  -3   5   8        7.02       -3.80     14.75 o
  -2   5   8       32.13       23.49     14.28 o
  -1   5   8        1.01      -16.74     14.61 o
   0   5   8       60.70       42.34     19.73 o
   1   5   8       53.15       63.50     20.29 o
   2   5   8      282.98      292.41     34.09 o
   3   5   8       21.49       -1.81     22.52 o
   4   5   8       98.07       80.12     22.97 o
   5   5   8      400.55      503.22     35.78 o
   6   5   8       51.31       58.46     23.19 o
   7   5   8       30.77       27.18     29.68 o
   8   5   8       17.47       13.75     28.90 o
   9   5   8      127.04       87.24     34.40 o
  10   5   8        4.43      -17.08     50.07 o
  11   5   8        7.11       55.82     52.93 o
 -12   6   8        0.87      -49.38     64.40 o
 -10   6   8      117.19       55.02     54.13 o
  -9   6   8       20.78       -3.16     48.59 o
  -8   6   8       17.64       12.64     52.60 o
  -7   6   8        9.70       46.36     50.43 o
  -6   6   8       42.28       69.87     27.55 o
  -5   6   8       96.13      118.59     19.20 o
  -4   6   8        4.70       18.78     12.94 o
  -3   6   8       34.65       12.92     13.76 o
  -2   6   8        0.97       -6.19     16.14 o
  -1   6   8       60.82       44.60     21.26 o
   0   6   8        5.30       23.83     18.80 o
   1   6   8       45.26       31.22     18.92 o
   2   6   8        0.56       24.50     22.67 o
   3   6   8      265.14      257.96     36.25 o
   4   6   8      275.77      240.49     47.45 o
   5   6   8       79.27       82.04     29.92 o
   6   6   8      114.06      113.43     26.99 o
   7   6   8      115.62      110.81     33.79 o
   8   6   8       14.60       42.54     31.54 o
   9   6   8      239.65      189.40     40.60 o
  10   6   8       68.78       31.46     32.86 o
 -11   7   8      140.40      148.13    135.25 o
 -10   7   8       64.37       59.74     49.64 o
  -9   7   8       47.40       17.17    105.19 o
  -8   7   8       64.60       66.55    103.05 o
  -7   7   8      373.04      440.56     98.75 o
  -6   7   8       20.17       28.97     17.97 o
  -5   7   8        0.22       -8.65     30.06 o
  -4   7   8       10.38       27.49     13.93 o
  -3   7   8        1.20      -12.22     14.63 o
  -2   7   8      297.38      254.00     20.64 o
  -1   7   8        2.21        5.88     22.08 o
   0   7   8      343.40      335.83     31.80 o
   1   7   8      560.21      596.78     34.77 o
   2   7   8      315.75      314.51     27.97 o
   3   7   8       71.79       86.68     30.34 o
   4   7   8        0.04       -6.03     28.49 o
   5   7   8       53.67       59.77     25.29 o
   6   7   8        0.10       54.62     28.42 o
   7   7   8       66.07       84.29     31.99 o
   8   7   8       14.37       -0.07     28.56 o
   9   7   8       10.59        3.36     35.60 o
  10   7   8       39.08       32.44     38.00 o
 -11   8   8        6.18       96.61     72.99 o
 -10   8   8       57.94       67.00    107.34 o
  -9   8   8       30.91       32.20     62.26 o
  -8   8   8       55.59       59.01     59.71 o
  -7   8   8      235.25      223.57     38.53 o
  -6   8   8       42.47       34.63     25.60 o
  -5   8   8        1.47       10.94     21.38 o
  -4   8   8      225.86      176.46     26.72 o
  -3   8   8       12.88       21.84     16.29 o
  -2   8   8      152.62      148.84     20.96 o
  -1   8   8       23.05       46.98     21.37 o
   0   8   8      162.98      161.25     27.72 o
   1   8   8      618.07      697.49     44.05 o
   2   8   8       11.55        4.60     23.75 o
   3   8   8       60.83       18.90     26.19 o
   4   8   8      201.21      172.39     29.47 o
   5   8   8        9.54      -17.00     25.35 o
   6   8   8      134.32      142.82     31.04 o
   7   8   8        6.11      -12.86     33.31 o
   8   8   8        9.36      -30.72     26.27 o
   9   8   8      499.03      516.65     46.90 o
  10   8   8      146.63      159.81     38.29 o
 -11   9   8        0.47     -100.90     79.43 o
 -10   9   8       16.48      -18.74     65.97 o
  -9   9   8       77.63       89.15     66.02 o
  -8   9   8      168.01      155.01     57.16 o
  -7   9   8      637.63      651.23     47.71 o
  -6   9   8       91.16       83.89     31.24 o
  -5   9   8       77.36       89.74     27.62 o
  -4   9   8       11.99       13.90     50.83 o
  -3   9   8       44.65       36.49     24.69 o
  -2   9   8        0.85       28.13     19.10 o
  -1   9   8       16.63       33.53     24.00 o
   0   9   8        8.92        4.39     25.76 o
   1   9   8        7.86       19.99     25.91 o
   2   9   8      113.79       91.95     25.40 o
   3   9   8        1.78      -18.73     28.18 o
   4   9   8      236.10      217.97     33.14 o
   5   9   8       10.56      -17.18     26.51 o
   6   9   8        0.19      -23.48     32.19 o
   7   9   8       69.97       45.18     24.49 o
   8   9   8      334.51      299.62     36.03 o
   9   9   8       22.03       60.18     34.96 o
 -10  10   8        9.68        2.15     64.40 o
  -9  10   8       24.92      -41.37     93.39 o
  -8  10   8        8.91        1.66     70.84 o
  -7  10   8        1.94      -25.43     36.00 o
  -6  10   8       34.47      -14.14     37.69 o
  -5  10   8       21.70       26.67     28.93 o
  -4  10   8        3.23      -10.30     45.08 o
  -3  10   8        0.99      -23.39     30.31 o
  -2  10   8       36.49       -1.93     24.74 o
  -1  10   8      126.80      121.83     24.55 o
   0  10   8        5.72       22.13     26.36 o
   1  10   8       69.99       32.39     23.38 o
   2  10   8       65.03       89.33     31.92 o
   3  10   8       83.67       80.38     35.51 o
   4  10   8       37.30       20.56     23.55 o
   5  10   8        3.55       33.54     26.88 o
   6  10   8       74.97       46.81     35.30 o
   7  10   8       19.50      -20.96     29.36 o
   8  10   8       47.74       37.57     38.75 o
   9  10   8      170.07      137.05     39.42 o
  -9  11   8        6.22       27.20    100.54 o
  -8  11   8      153.23       89.97    193.21 o
  -7  11   8      581.20      541.85     68.51 o
  -6  11   8        0.02        4.20     29.27 o
  -5  11   8        0.04       -3.98     29.78 o
  -4  11   8        0.03       -4.18     34.08 o
  -3  11   8       29.47       10.21     21.67 o
  -2  11   8       13.91       29.40     22.89 o
  -1  11   8        9.55       43.52     40.59 o
   0  11   8       54.24       62.52     23.95 o
   1  11   8      161.49      179.64     29.25 o
   2  11   8        0.23      -45.56     30.37 o
   3  11   8       20.95       40.48     33.15 o
   4  11   8      160.89      193.31     30.71 o
   5  11   8       42.95       20.92     31.14 o
   6  11   8        1.80       36.07     39.47 o
   7  11   8       45.95       17.67     32.32 o
   8  11   8       82.30      128.50     32.77 o
  -9  12   8      120.86      -96.61    103.05 o
  -8  12   8       24.78     -132.03     88.02 o
  -7  12   8       13.91       30.97     34.62 o
  -6  12   8        0.34       29.79     31.68 o
  -5  12   8       18.27       -8.98     30.96 o
  -4  12   8        1.53      -54.81     36.54 o
  -3  12   8       41.92       22.67     39.35 o
  -2  12   8       56.86       55.91     44.62 o
  -1  12   8       28.01       73.86     30.13 o
   0  12   8       13.63       -1.30     37.43 o
   1  12   8       64.69       59.02     29.12 o
   2  12   8       38.05       34.56     32.15 o
   3  12   8        4.91       -9.19     30.72 o
   4  12   8      119.23      164.79     36.31 o
   5  12   8       44.34       34.30     30.91 o
   6  12   8       93.88       92.48     32.91 o
   7  12   8       41.67       52.86     38.17 o
  -8  13   8        1.51      -61.63     53.67 o
  -7  13   8       56.30       71.72     30.83 o
  -6  13   8      112.15      110.71     35.54 o
  -5  13   8       51.11        8.13     32.10 o
  -4  13   8        8.32       28.22     36.04 o
  -3  13   8       55.83       37.28     27.85 o
  -2  13   8       87.05       71.04     33.16 o
  -1  13   8      102.45      140.82     31.37 o
   0  13   8       21.47        4.44     30.48 o
   1  13   8      262.14      225.08     31.85 o
   2  13   8       65.07       73.51     40.37 o
   3  13   8       52.67       70.25     32.04 o
   4  13   8       75.15       50.82     41.01 o
   5  13   8       46.45       70.69     39.55 o
   6  13   8        1.81       43.24     44.51 o
   7  13   8        5.50        4.68     40.45 o
  -7  14   8        3.93      -57.96     38.64 o
  -6  14   8        1.62      -22.43     83.72 o
  -5  14   8        6.93        9.75     33.60 o
  -4  14   8        3.06       14.04     34.17 o
  -3  14   8       33.76      -11.94     31.07 o
  -2  14   8      274.82      317.56     51.15 o
  -1  14   8       81.55       71.71     29.05 o
   0  14   8       34.48       44.44     35.27 o
   1  14   8        0.03      -22.63     27.53 o
   2  14   8       40.09       22.38     32.81 o
   3  14   8       50.30      -12.43     38.30 o
   4  14   8       37.84      103.58     35.75 o
   5  14   8      137.63      190.23     39.27 o
  -6  15   8       36.96       10.73     51.52 o
  -5  15   8        0.04       27.91     77.29 o
  -4  15   8      226.86      248.06     69.11 o
  -3  15   8        5.83       26.31     69.77 o
  -2  15   8      117.47      113.20     43.35 o
  -1  15   8        2.43      -14.00     31.26 o
   0  15   8      115.23      141.31     38.48 o
   1  15   8        8.82       10.12     43.38 o
   2  15   8       29.64       28.26     53.72 o
   3  15   8       55.33       16.91     37.50 o
   4  15   8        2.81       -1.95     39.33 o
  -4  16   8       32.81       25.76     55.82 o
  -3  16   8        1.70      -45.08     57.96 o
  -2  16   8        2.48      -45.08     64.40 o
  -1  16   8        7.87       28.92     48.30 o
   0  16   8        1.06        5.83     52.87 o
   1  16   8        9.65      -27.52     44.02 o
   2  16   8       93.07       92.23     43.78 o
  -9   1   9       93.84      -42.94     79.43 o
  -8   1   9        9.77        6.54     47.37 o
  -7   1   9        1.08       35.96     57.21 o
  -6   1   9        6.82       11.69     61.47 o
  -5   1   9       73.11       52.33     46.87 o
  -4   1   9      124.83       98.81     36.48 o
  -3   1   9        5.74      -26.91     17.94 o
  -2   1   9        0.20        9.12     20.84 o
  -1   1   9        1.31       29.96     21.17 o
   0   1   9       14.43       21.77     21.22 o
   1   1   9        3.26      -16.75     28.00 o
   2   1   9       26.23       41.43     26.09 o
   3   1   9       59.47      121.88     28.51 o
   4   1   9      201.00      239.90     31.27 o
   5   1   9       66.28       66.88     23.24 o
   6   1   9        1.98        3.35     34.42 o
   7   1   9       32.84       30.84     50.45 o
  -8   2   9        8.16     -105.19     85.87 o
  -7   2   9       32.54      221.12    103.05 o
  -6   2   9       61.14       47.48     63.33 o
  -5   2   9        9.18      -34.28     45.25 o
  -4   2   9       11.32      -12.21     58.43 o
  -3   2   9        1.07      -17.11     18.88 o
  -2   2   9       14.57      -11.39     21.66 o
  -1   2   9       36.70       32.14     23.23 o
   0   2   9        0.30       15.57     25.73 o
   1   2   9       54.58       26.97     40.24 o
   2   2   9        9.64        1.14     22.80 o
   3   2   9      151.98      118.26     24.71 o
   4   2   9       28.60      -18.30     24.90 o
   5   2   9      303.12      328.08     40.56 o
   6   2   9        0.68      -10.89     45.50 o
   7   2   9       75.41       59.35     98.75 o
  -8   3   9        2.77      -64.40     60.11 o
  -7   3   9       11.29      -30.09     44.76 o
  -6   3   9       30.44       16.34     65.40 o
  -5   3   9       12.72       -7.07     49.24 o
  -4   3   9       29.15       47.26     65.48 o
  -3   3   9       34.20       26.50     27.27 o
  -2   3   9      113.80      153.56     22.78 o
  -1   3   9       17.21       22.81     23.59 o
   0   3   9       67.09       95.63     27.21 o
   1   3   9       12.45       57.27     31.61 o
   2   3   9       54.29       49.51     26.44 o
   3   3   9        1.76       11.51     28.01 o
   4   3   9        6.04       28.72     28.37 o
   5   3   9      133.67      113.08     35.66 o
   6   3   9       92.35      125.79     37.19 o
   7   3   9        2.99       32.00     31.32 o
  -8   4   9        2.09       39.89     50.70 o
  -7   4   9       15.38       49.28     58.23 o
  -6   4   9       50.24       79.36     78.36 o
  -5   4   9       10.53       -1.77     50.29 o
  -4   4   9       21.66       61.17     27.30 o
  -3   4   9       45.90       28.69     22.62 o
  -2   4   9        0.96       31.34     32.36 o
  -1   4   9       15.81        2.80     26.12 o
   0   4   9       24.95      -12.92     24.17 o
   1   4   9        0.88       61.24     30.61 o
   2   4   9       16.17       24.74     27.86 o
   3   4   9       78.50       45.58     26.97 o
   4   4   9       48.14       33.42     42.45 o
   5   4   9      150.89      153.12     35.76 o
   6   4   9       64.04       84.75     35.14 o
   7   4   9      221.22      170.83     37.20 o
  -8   5   9       14.01     -112.21    232.93 o
  -7   5   9       16.91      115.29     82.53 o
  -6   5   9      173.32      193.11     60.86 o
  -5   5   9        0.57      -23.61    115.93 o
  -4   5   9       17.66       -0.41     25.97 o
  -3   5   9       17.30       -6.43     38.96 o
  -2   5   9       43.31       39.93     28.35 o
  -1   5   9        4.18       -0.28     27.27 o
   0   5   9       13.54       12.94     34.09 o
   1   5   9       46.28       45.36     25.65 o
   2   5   9       24.25       42.28     31.61 o
   3   5   9       67.47       84.78     34.49 o
   4   5   9      241.44      199.16     59.49 o
   5   5   9       35.31       52.94     37.47 o
   6   5   9       15.02       35.54     48.86 o
  -7   6   9       11.06       10.44     49.32 o
  -6   6   9       20.94      -41.15     50.71 o
  -5   6   9       36.07       53.67     75.14 o
  -4   6   9        0.39       29.03     23.92 o
  -3   6   9      145.92      123.92     34.40 o
  -2   6   9        9.10        8.81     30.06 o
  -1   6   9        2.24      -29.01     28.89 o
   0   6   9       26.64       56.62     22.31 o
   1   6   9       48.99       -8.74     30.99 o
   2   6   9       20.90       35.06     25.43 o
   3   6   9       84.99       72.71     60.42 o
   4   6   9        3.28      -20.46     24.59 o
   5   6   9       39.26       45.91     27.14 o
   6   6   9       29.39      -18.73     36.56 o
  -7   7   9        9.52      -42.03    139.54 o
  -6   7   9        5.47      144.17     65.13 o
  -5   7   9       90.94      117.50     53.87 o
  -4   7   9        8.03      -31.85     29.80 o
  -3   7   9        0.04        9.81     27.38 o
  -2   7   9       15.08        2.18     25.51 o
  -1   7   9       20.96       48.95     36.33 o
   0   7   9        2.23       34.35     27.91 o
   1   7   9       14.11      -22.80     32.85 o
   2   7   9        2.61       -1.83     29.48 o
   3   7   9       16.62       26.88     34.79 o
   4   7   9       98.59      108.90     33.39 o
   5   7   9       99.79      172.63     42.93 o
  -6   8   9        8.53      139.54    113.78 o
  -5   8   9        3.69       45.41     58.27 o
  -4   8   9       52.71       27.49     28.96 o
  -3   8   9       38.14       25.86     37.47 o
  -2   8   9       96.64      106.51     27.22 o
  -1   8   9        1.78       -0.45     29.14 o
   0   8   9        8.52        9.24     29.13 o
   1   8   9       10.04       11.65     32.67 o
   2   8   9       24.06       20.97     26.20 o
   3   8   9        4.09      -42.17     28.11 o
   4   8   9        1.86        2.12     45.85 o
   5   8   9       27.32       46.09     49.57 o
  -5   9   9        0.02      101.16     69.55 o
  -4   9   9        8.79      -45.93     37.32 o
  -3   9   9        0.27      -28.99     26.08 o
  -2   9   9      101.39      145.48     30.57 o
  -1   9   9       35.58       32.40     28.26 o
   0   9   9       11.21       -0.18     34.87 o
   1   9   9        5.56      -27.46     31.64 o
   2   9   9       50.81       -4.33     30.99 o
   3   9   9        2.05       -4.13     34.03 o
   4   9   9        0.48      -16.68     37.35 o
  -4  10   9       50.63       31.30     44.07 o
  -3  10   9        2.15      -14.06     25.58 o
  -2  10   9       47.89       47.76     29.37 o
  -1  10   9        0.38      -32.21     29.15 o
   0  10   9       31.51       26.12     47.72 o
   1  10   9       44.14       62.68     45.74 o
   2  10   9        7.15       -2.55     38.07 o
   3  10   9      128.33      133.60     54.82 o
  -2  11   9       70.15       75.38     34.60 o
  -1  11   9       68.54       63.72     34.03 o
   0  11   9       26.43       37.68     27.92 o
   1  11   9       15.67      -17.95     32.23 o
 
